# Supplementary material for: Nucleoporin Nup155 is part of the p53 network in liver cancer
Source: Nat Commun. 2019 May 14;10:2147. doi: 10.1038/s41467-019-10133-z (PMC6517424; doi:10.1038/s41467-019-10133-z)
Supplement: Supplementary file 4 — Supplementary Data 1 [file 41467_2019_10133_MOESM4_ESM.xls]

## Sheet: hits_average.csv
Ratio.H.L.normalized	average_fdrtool.qval	id	description	short.name
0.22168	7.41209e-13	P14373	Zinc finger protein RFP	TRI27_HUMAN
0.23957	1.85302e-12	O75694	Nuclear pore complex protein Nup155	NU155_HUMAN
0.26616	1.09514e-10	P55058	Phospholipid transfer protein	PLTP_HUMAN				NUP155
0.28176	9.66685e-10	P17028	Zinc finger protein 24	ZNF24_HUMAN				RNAi approach
0.28638	1.56889e-09	Q63ZY3	KN motif and ankyrin repeat domain-containing protein 2	KANK2_HUMAN				Table S1
0.31014	3.11867e-08	Q13505	Metaxin-1	MTX1_HUMAN				Table S2
0.34589	1.16101e-06	Q8TE96	ATP-dependent RNA helicase DQX1	DQX1_HUMAN				CDKN1A
0.36377	4.86521e-06	Q9NZD2	Glycolipid transfer protein	GLTP_HUMAN
0.36387	4.89651e-06	O14773	Tripeptidyl-peptidase 1	TPP1_HUMAN
0.36594	5.56567e-06	P35052	Glypican-1	GPC1_HUMAN
0.37925	1.45446e-05	P11532	Dystrophin	DMD_HUMAN
0.38507	2.20613e-05	O00192	Armadillo repeat protein deleted in velo-cardio-facial syndrome	ARVC_HUMAN
0.39699	4.62311e-05	Q7Z4F1	Low-density lipoprotein receptor-related protein 10	LRP10_HUMAN
0.40126	5.79408e-05	Q9ULZ3	Apoptosis-associated speck-like protein containing a CARD	ASC_HUMAN
0.40689	8.15279e-05	P98160	Endorepellin	PGBM_HUMAN
0.4094	9.47367e-05	Q15334	Lethal(2) giant larvae protein homolog 1	L2GL1_HUMAN
0.42607	0.000257817	Q9H6S3	Epidermal growth factor receptor kinase substrate 8-like protein 2	ES8L2_HUMAN
0.42623	0.000260005	Q9NZ63	Uncharacterized protein C9orf78	CI078_HUMAN
0.42814	0.000287059	P48047	ATP synthase subunit O, mitochondrial	ATPO_HUMAN
0.43025	0.000318897	O60427	Fatty acid desaturase 1	FADS1_HUMAN
0.43415	0.000382744	Q8N3F8	MICAL-like protein 1	MILK1_HUMAN
0.43713	0.000435318	Q9H270	Vacuolar protein sorting-associated protein 11 homolog	VPS11_HUMAN
0.4372	0.000436587	Q8N5N7	39S ribosomal protein L50, mitochondrial	RM50_HUMAN
0.4377	0.000445688	P08138	Tumor necrosis factor receptor superfamily member 16	TNR16_HUMAN
0.44861	0.000819882	O75911	Short-chain dehydrogenase/reductase 3	DHRS3_HUMAN
0.46045	0.00147166	Q6DKI1	60S ribosomal protein L7-like 1	RL7L_HUMAN
0.46045	0.00147166	Q8NHH9	Atlastin-2	ATLA2_HUMAN
0.47162	0.00235665	O00468	Agrin C-terminal 110 kDa subunit	AGRIN_HUMAN
0.47319	0.00250209	P62253	Ubiquitin-conjugating enzyme E2 G1	UB2G1_HUMAN
0.4811	0.00346847	Q96PM9	Zinc finger protein 385A	Z385A_HUMAN
0.48819	0.00465388	P02795	Metallothionein-2	MT2_HUMAN
0.49611	0.00654812	O15230	Laminin subunit alpha-5	LAMA5_HUMAN
0.50623	0.00974326	Q92974	Rho guanine nucleotide exchange factor 2	ARHG2_HUMAN
0.50997	0.0111525	Q9UET6	Putative tRNA (cytidine(32)/guanosine(34)-2'-O)-methyltransferase	FTSJ1_HUMAN
0.51083	0.0114937	Q9BYK8	Helicase with zinc finger domain 2	HELZ2_HUMAN
0.51201	0.0119719	O95396	Adenylyltransferase and sulfurtransferase MOCS3	MOCS3_HUMAN
0.51359	0.0126304	Q16270	Insulin-like growth factor-binding protein 7	IBP7_HUMAN
0.51374	0.012694	P04114	Apolipoprotein B-48	APOB_HUMAN
0.51831	0.0147249	P42226	Signal transducer and activator of transcription 6	STAT6_HUMAN
0.51883	0.014966	Q15526	Surfeit locus protein 1	SURF1_HUMAN
0.522	0.0164761	P34741	Syndecan-2	SDC2_HUMAN
0.52387	0.0173969	P09493	Tropomyosin alpha-1 chain	TPM1_HUMAN
0.52449	0.0177066	Q9P0V9	Septin-10	SEP10_HUMAN
0.52785	0.0195858	P51178	1-phosphatidylinositol 4,5-bisphosphate phosphodiesterase delta-1	PLCD1_HUMAN
0.52932	0.0204357	Q8WW01	tRNA-splicing endonuclease subunit Sen15	SEN15_HUMAN
0.53063	0.0212062	Q8NDI1	EH domain-binding protein 1	EHBP1_HUMAN
0.53144	0.0216883	Q5TAQ9	DDB1- and CUL4-associated factor 8	DCAF8_HUMAN
0.53472	0.0238641	Q16181	Septin-7	SEPT7_HUMAN
0.53532	0.0242791	Q9NVJ2	ADP-ribosylation factor-like protein 8B	ARL8B_HUMAN
0.54092	0.0285461	Q96PU8	Protein quaking	QKI_HUMAN
0.54172	0.029183	O15066	Kinesin-like protein KIF3B, N-terminally processed	KIF3B_HUMAN
0.54465	0.0315674	Q8WZA1	Protein O-linked-mannose beta-1,2-N-acetylglucosaminyltransferase 1	PMGT1_HUMAN
0.54815	0.0345102	P50225	Sulfotransferase 1A1	ST1A1_HUMAN
0.54877	0.0350407	Q9BZE4	Nucleolar GTP-binding protein 1	NOG1_HUMAN
0.55123	0.0371694	Q00653	Nuclear factor NF-kappa-B p52 subunit	NFKB2_HUMAN
0.55167	0.0375536	Q8N0X7	Spartin	SPG20_HUMAN
0.55175	0.0376236	P35754	Glutaredoxin-1	GLRX1_HUMAN
0.55288	0.0386152	Q9GZU2	Paternally-expressed gene 3 protein	PEG3_HUMAN
0.55519	0.0406584	O95372	Acyl-protein thioesterase 2	LYPA2_HUMAN
0.55595	0.0413345	P38936	Cyclin-dependent kinase inhibitor 1	CDN1A_HUMAN
0.55618	0.0415394	Q9BRP4	Proteasomal ATPase-associated factor 1	PAAF1_HUMAN
0.55738	0.0426104	Q16762	Thiosulfate sulfurtransferase	THTR_HUMAN
0.55746	0.0426819	P11182	Lipoamide acyltransferase component of branched-chain alpha-keto acid dehydrogenase complex, mitochondrial	ODB2_HUMAN
0.55843	0.0435497	Q6NUM9	All-trans-retinol 13,14-reductase	RETST_HUMAN
0.55881	0.04389	Q96PD2	Discoidin, CUB and LCCL domain-containing protein 2	DCBD2_HUMAN
0.55885	0.0439258	P27348	14-3-3 protein theta	1433T_HUMAN
0.55939	0.0444096	P61626	Lysozyme C	LYSC_HUMAN
0.55973	0.0447143	Q8IWU5	Extracellular sulfatase Sulf-2	SULF2_HUMAN
0.56384	0.0496708	P78509	Reelin	RELN_HUMAN
0.56487	0.0510356	P49757	Protein numb homolog	NUMB_HUMAN
0.56551	0.0518933	P07339	Cathepsin D heavy chain	CATD_HUMAN
0.56615	0.0527583	Q5TC12	ATP synthase mitochondrial F1 complex assembly factor 1	ATPF1_HUMAN
0.56686	0.0537263	Q92917	G patch domain and KOW motifs-containing protein	GPKOW_HUMAN
0.5693	0.0576052	Q86WA8	Lon protease homolog 2, peroxisomal	LONP2_HUMAN
0.57282	0.063514	O75600	2-amino-3-ketobutyrate coenzyme A ligase, mitochondrial	KBL_HUMAN
0.57299	0.0638087	P50453	Serpin B9	SPB9_HUMAN
0.57577	0.0687463	Q8WUX1	Sodium-coupled neutral amino acid transporter 5	S38A5_HUMAN
0.57923	0.0751994	Q9Y6X4	Soluble lamin-associated protein of 75 kDa	F169A_HUMAN
0.58023	0.0771261	Q8IZD4	mRNA-decapping enzyme 1B	DCP1B_HUMAN
0.5809	0.0784322	O15091	Mitochondrial ribonuclease P protein 3	MRRP3_HUMAN
0.58097	0.0785693	Q9UJX4	Anaphase-promoting complex subunit 5	APC5_HUMAN
0.58299	0.08275	Q9Y2U8	Inner nuclear membrane protein Man1	MAN1_HUMAN
0.58337	0.0835506	Q14999	Cullin-7	CUL7_HUMAN
0.58654	0.0904806	Q86UU1	Pleckstrin homology-like domain family B member 1	PHLB1_HUMAN
0.5914	0.101705	Q13057	Phosphopantetheine adenylyltransferase	COASY_HUMAN
0.59426	0.10863	O75886	Signal transducing adapter molecule 2	STAM2_HUMAN
0.59562	0.112	O60507	Protein-tyrosine sulfotransferase 1	TPST1_HUMAN
0.6001	0.123427	Q9BUF5	Tubulin beta-6 chain	TBB6_HUMAN
0.6005	0.12447	Q96AY3	Peptidyl-prolyl cis-trans isomerase FKBP10	FKB10_HUMAN
0.6021	0.128677	Q9C0D5	Protein TANC1	TANC1_HUMAN
0.60309	0.131306	Q27J81	Inverted formin-2	INF2_HUMAN
0.6033	0.131866	P16989	Y-box-binding protein 3	YBOX3_HUMAN
0.60348	0.132347	Q9Y289	Sodium-dependent multivitamin transporter	SC5A6_HUMAN
0.6067	0.141048	Q6NUQ4	Transmembrane protein 214	TM214_HUMAN
0.6067	0.141048	Q9NR12	PDZ and LIM domain protein 7	PDLI7_HUMAN
0.60978	0.149527	Q8IY81	pre-rRNA processing protein FTSJ3	SPB1_HUMAN
0.61068	0.152029	Q9Y3D0	Mitotic spindle-associated MMXD complex subunit MIP18	MIP18_HUMAN
0.61195	0.155577	Q15019	Septin-2	SEPT2_HUMAN
0.61213	0.156081	P01011	Alpha-1-antichymotrypsin His-Pro-less	AACT_HUMAN
0.61229	0.15653	Q9NNW5	WD repeat-containing protein 6	WDR6_HUMAN
0.61256	0.157287	Q96T76	MMS19 nucleotide excision repair protein homolog	MMS19_HUMAN
0.61261	0.157427	Q9H1E3	Nuclear ubiquitous casein and cyclin-dependent kinase substrate 1	NUCKS_HUMAN
0.61456	0.16292	Q96IZ0	PRKC apoptosis WT1 regulator protein	PAWR_HUMAN
0.61472	0.163372	Q14353	Guanidinoacetate N-methyltransferase	GAMT_HUMAN
0.61536	0.165182	Q6IN84	rRNA methyltransferase 1, mitochondrial	MRM1_HUMAN
0.61562	0.165919	P18085	ADP-ribosylation factor 4	ARF4_HUMAN
0.61595	0.166854	P01024	Complement C3c alpha' chain fragment 2	CO3_HUMAN
0.616	0.166996	O00541	Pescadillo homolog	PESC_HUMAN
0.61662	0.168755	P04062	Glucosylceramidase	GLCM_HUMAN
0.61847	0.174689	P49006	MARCKS-related protein	MRP_HUMAN
0.6199	0.179335	Q16537	Serine/threonine-protein phosphatase 2A 56 kDa regulatory subunit epsilon isoform	2A5E_HUMAN
0.61994	0.179466	Q9UH62	Armadillo repeat-containing X-linked protein 3	ARMX3_HUMAN
0.62007	0.17989	P39880;Q13948	Homeobox protein cut-like 1	CUX1_HUMAN
0.62208	0.186485	P10253	70 kDa lysosomal alpha-glucosidase	LYAG_HUMAN
0.62216	0.186749	O43709	Williams-Beuren syndrome chromosomal region 22 protein	WBS22_HUMAN
0.62579	0.198808	P17535	Transcription factor jun-D	JUND_HUMAN
0.6269	0.202525	O60443	Non-syndromic hearing impairment protein 5	DFNA5_HUMAN
0.62759	0.204842	Q9BZV1	UBX domain-containing protein 6	UBXN6_HUMAN
0.6281	0.206557	Q6ZWJ1	Syntaxin-binding protein 4	STXB4_HUMAN
0.62842	0.207635	Q8NB49	Phospholipid-transporting ATPase IG	AT11C_HUMAN
0.62862	0.208308	Q6PUV4	Complexin-2	CPLX2_HUMAN
0.63031	0.214012	Q9H3S7	Tyrosine-protein phosphatase non-receptor type 23	PTN23_HUMAN
0.6321	0.22007	Q92466	DNA damage-binding protein 2	DDB2_HUMAN
0.63223	0.22051	Q9UGH3	Solute carrier family 23 member 2	S23A2_HUMAN
0.63353	0.224918	Q16539	Mitogen-activated protein kinase 14	MK14_HUMAN
0.63396	0.226377	Q6ZSR9	Uncharacterized protein FLJ45252	YJ005_HUMAN
0.63463	0.228693	O95182	NADH dehydrogenase [ubiquinone] 1 alpha subcomplex subunit 7	NDUA7_HUMAN
0.63629	0.234437	P50336	Protoporphyrinogen oxidase	PPOX_HUMAN
0.63799	0.240321	Q9Y5S1	Transient receptor potential cation channel subfamily V member 2	TRPV2_HUMAN
0.63807	0.240598	Q66K14	TBC1 domain family member 9B	TBC9B_HUMAN
0.63935	0.245026	P08243	Asparagine synthetase [glutamine-hydrolyzing]	ASNS_HUMAN
0.64006	0.247482	P40222	Alpha-taxilin	TXLNA_HUMAN
0.64272	0.256662	Q96ME7	Zinc finger protein 512	ZN512_HUMAN
0.64285	0.25711	Q06787	Fragile X mental retardation protein 1	FMR1_HUMAN
0.6429	0.257282	P31431	Syndecan-4	SDC4_HUMAN
0.64379	0.260344	Q9Y4L1	Hypoxia up-regulated protein 1	HYOU1_HUMAN
0.64426	0.261959	Q9NXA8	NAD-dependent protein deacylase sirtuin-5, mitochondrial	SIR5_HUMAN
0.64495	0.264327	O94822	E3 ubiquitin-protein ligase listerin	LTN1_HUMAN
0.64576	0.267102	P00738;P00739	Haptoglobin	HPT_HUMAN
0.6458	0.267239	Q9Y285	Phenylalanine--tRNA ligase alpha subunit	SYFA_HUMAN
0.64614	0.268402	Q96S66	Chloride channel CLIC-like protein 1	CLCC1_HUMAN
0.647	0.271339	P22570	NADPH:adrenodoxin oxidoreductase, mitochondrial	ADRO_HUMAN
0.6473	0.272361	Q96EM0	Trans-L-3-hydroxyproline dehydratase	T3HPD_HUMAN
0.64799	0.27471	Q92805	Golgin subfamily A member 1	GOGA1_HUMAN
0.64865	0.276951	A0AV96	RNA-binding protein 47	RBM47_HUMAN
0.64866	0.276985	P01130	Low-density lipoprotein receptor	LDLR_HUMAN
0.64886	0.277664	Q86Y56	HEAT repeat-containing protein 2	HEAT2_HUMAN
0.65032	0.2826	Q07973	1,25-dihydroxyvitamin D(3) 24-hydroxylase, mitochondrial	CP24A_HUMAN
0.65041	0.282903	P20839	Inosine-5'-monophosphate dehydrogenase 1	IMDH1_HUMAN
0.65087	0.284452	P27695	DNA-(apurinic or apyrimidinic site) lyase	APEX1_HUMAN
0.6511	0.285226	P29558	RNA-binding motif, single-stranded-interacting protein 1	RBMS1_HUMAN
0.65153	0.28667	P84157	Matrix-remodeling-associated protein 7	MXRA7_HUMAN
0.65158	0.286838	Q9NPI6	mRNA-decapping enzyme 1A	DCP1A_HUMAN
0.65185	0.287743	P11802	Cyclin-dependent kinase 4	CDK4_HUMAN
0.65206	0.288446	P18583	Protein SON	SON_HUMAN
0.65518	0.302861	P49366	Deoxyhypusine synthase	DHYS_HUMAN
0.65648	0.309109	P04798	Cytochrome P450 1A1	CP1A1_HUMAN
0.65669	0.310121	Q8TDD1	ATP-dependent RNA helicase DDX54	DDX54_HUMAN
0.65697	0.311473	P56962	Syntaxin-17	STX17_HUMAN
0.6577	0.315002	Q96P48	Arf-GAP with Rho-GAP domain, ANK repeat and PH domain-containing protein 1	ARAP1_HUMAN
0.65862	0.319465	Q9GZM5	Protein YIPF3, 36 kDa form III	YIPF3_HUMAN
0.65935	0.323016	P32189;Q14409	Glycerol kinase	GLPK_HUMAN
0.65949	0.323698	Q53FA7	Quinone oxidoreductase PIG3	QORX_HUMAN
0.66013	0.32682	P33897	ATP-binding cassette sub-family D member 1	ABCD1_HUMAN
0.66118	0.331955	Q9Y6V7	Probable ATP-dependent RNA helicase DDX49	DDX49_HUMAN
0.66278	0.339809	Q6PL24	Protein TMED8	TMED8_HUMAN
0.6632	0.341877	O43159	Ribosomal RNA-processing protein 8	RRP8_HUMAN
0.66542	0.352835	O00411	DNA-directed RNA polymerase, mitochondrial	RPOM_HUMAN
0.66666	0.358976	O14656	Torsin-1A	TOR1A_HUMAN
0.66693	0.360315	Q96SB4	SRSF protein kinase 1	SRPK1_HUMAN
0.66771	0.364186	Q99650	Oncostatin-M-specific receptor subunit beta	OSMR_HUMAN
0.66776	0.364434	Q96J02	E3 ubiquitin-protein ligase Itchy homolog	ITCH_HUMAN
0.66789	0.36508	P48449	Lanosterol synthase	ERG7_HUMAN
0.66822	0.366719	P54277	PMS1 protein homolog 1	PMS1_HUMAN
0.66888	0.369999	P20290	Transcription factor BTF3	BTF3_HUMAN
0.66898	0.370496	Q14457	Beclin-1	BECN1_HUMAN
0.66915	0.371341	Q9BY89	Uncharacterized protein KIAA1671	K1671_HUMAN
0.67001	0.375619	Q7LG56	Ribonucleoside-diphosphate reductase subunit M2 B	RIR2B_HUMAN
0.67037	0.377411	Q13144	Translation initiation factor eIF-2B subunit epsilon	EI2BE_HUMAN
0.67051	0.378108	Q01415	N-acetylgalactosamine kinase	GALK2_HUMAN
0.67079	0.379502	P00734	Thrombin heavy chain	THRB_HUMAN
0.67108	0.380946	Q96IU4	Alpha/beta hydrolase domain-containing protein 14B	ABHEB_HUMAN
0.67306	0.390808	P82094	TATA element modulatory factor	TMF1_HUMAN
0.67336	0.392303	O95573	Long-chain-fatty-acid--CoA ligase 3	ACSL3_HUMAN
0.67463	0.398629	Q96GW9	Methionine--tRNA ligase, mitochondrial	SYMM_HUMAN
0.67519	0.401418	Q9BVS4	Serine/threonine-protein kinase RIO2	RIOK2_HUMAN
0.67775	0.414154	Q9Y625	Secreted glypican-6	GPC6_HUMAN
0.67828	0.416787	P02771	Alpha-fetoprotein	FETA_HUMAN
0.67855	0.418128	Q8NDF8	Non-canonical poly(A) RNA polymerase PAPD5	PAPD5_HUMAN
0.67878	0.41927	Q9Y315	Putative deoxyribose-phosphate aldolase	DEOC_HUMAN
0.6791	0.420858	O75832	26S proteasome non-ATPase regulatory subunit 10	PSD10_HUMAN
0.67993	0.424974	Q9NS87	Kinesin-like protein KIF15	KIF15_HUMAN
0.68101	0.430322	O00754	Lysosomal alpha-mannosidase C peptide	MA2B1_HUMAN
0.68117	0.431113	Q86UE4	Protein LYRIC	LYRIC_HUMAN
0.6813	0.431756	Q8WZA9	Immunity-related GTPase family Q protein	IRGQ_HUMAN
0.68235	0.436942	P28290	Sperm-specific antigen 2	SSFA2_HUMAN
0.68288	0.439556	Q99856	AT-rich interactive domain-containing protein 3A	ARI3A_HUMAN
0.68378	0.443988	O43491	Band 4.1-like protein 2	E41L2_HUMAN
0.68385	0.444332	P08865	40S ribosomal protein SA	RSSA_HUMAN
0.68424	0.446249	Q12959	Disks large homolog 1	DLG1_HUMAN
0.68436	0.446839	Q04446	1,4-alpha-glucan-branching enzyme	GLGB_HUMAN
0.68458	0.447919	O15438	Canalicular multispecific organic anion transporter 2	MRP3_HUMAN
0.68475	0.448754	O75170	Serine/threonine-protein phosphatase 6 regulatory subunit 2	PP6R2_HUMAN
0.68594	0.454584	P16870	Carboxypeptidase E	CBPE_HUMAN
0.68596	0.454682	Q96C57	Uncharacterized protein C12orf43	CL043_HUMAN
0.68608	0.455269	Q6P2C8	Mediator of RNA polymerase II transcription subunit 27	MED27_HUMAN
0.68669	0.458249	Q16822	Phosphoenolpyruvate carboxykinase [GTP], mitochondrial	PCKGM_HUMAN
0.68754	0.462393	Q8TEX9	Importin-4	IPO4_HUMAN
0.68898	0.469388	Q15050	Ribosome biogenesis regulatory protein homolog	RRS1_HUMAN
0.69044	0.476446	Q9UKL3	CASP8-associated protein 2	C8AP2_HUMAN
0.69203	0.484089	Q96GC5	39S ribosomal protein L48, mitochondrial	RM48_HUMAN
0.69209	0.484376	Q92734	Protein TFG	TFG_HUMAN
0.69282	0.487868	Q9BST9	Rhotekin	RTKN_HUMAN
0.69371	0.492112	Q96I24	Far upstream element-binding protein 3	FUBP3_HUMAN
0.69417	0.494299	Q96E29	mTERF domain-containing protein 1, mitochondrial	MTER1_HUMAN
0.69515	0.498943	Q07812	Apoptosis regulator BAX	BAX_HUMAN
0.69573	0.501682	Q9H7D7	WD repeat-containing protein 26	WDR26_HUMAN
0.69584	0.502201	P35869	Aryl hydrocarbon receptor	AHR_HUMAN
0.69643	0.504978	Q16850	Lanosterol 14-alpha demethylase	CP51A_HUMAN
0.69673	0.506387	Q16775	Hydroxyacylglutathione hydrolase, mitochondrial	GLO2_HUMAN
0.69689	0.507138	Q9H6R0	Putative ATP-dependent RNA helicase DHX33	DHX33_HUMAN
0.6969	0.507185	Q7L3T8	Probable proline--tRNA ligase, mitochondrial	SYPM_HUMAN
0.69704	0.507841	Q6NXR4	TELO2-interacting protein 2	TTI2_HUMAN
0.69757	0.510322	Q9H1D9	DNA-directed RNA polymerase III subunit RPC6	RPC6_HUMAN
0.69767	0.51079	Q96PE7	Methylmalonyl-CoA epimerase, mitochondrial	MCEE_HUMAN
0.69778	0.511303	P23634	Plasma membrane calcium-transporting ATPase 4	AT2B4_HUMAN
0.69875	0.515822	Q13509	Tubulin beta-3 chain	TBB3_HUMAN
0.69887	0.516379	Q96Q11	CCA tRNA nucleotidyltransferase 1, mitochondrial	TRNT1_HUMAN
0.69936	0.518652	P22695	Cytochrome b-c1 complex subunit 2, mitochondrial	QCR2_HUMAN
0.69983	0.520826	Q9UP95	Solute carrier family 12 member 4	S12A4_HUMAN
0.70003	0.52175	P61289	Proteasome activator complex subunit 3	PSME3_HUMAN
0.70005	0.521842	P11413	Glucose-6-phosphate 1-dehydrogenase	G6PD_HUMAN
0.70028	0.522903	P51784	Ubiquitin carboxyl-terminal hydrolase 11	UBP11_HUMAN
0.70079	0.52525	Q8WUH1	Protein Churchill	CHUR_HUMAN
0.70141	0.528095	Q9BUR5	Apolipoprotein O	APOO_HUMAN
0.70289	0.534845	Q8WVY7	Ubiquitin-like domain-containing CTD phosphatase 1	UBCP1_HUMAN
0.7037	0.538515	Q9NV31	U3 small nucleolar ribonucleoprotein protein IMP3	IMP3_HUMAN
0.70428	0.541132	P09110	3-ketoacyl-CoA thiolase, peroxisomal	THIK_HUMAN
0.70452	0.542212	Q96FJ2	Dynein light chain 2, cytoplasmic	DYL2_HUMAN
0.70457	0.542437	Q8N567	Zinc finger CCHC domain-containing protein 9	ZCHC9_HUMAN
0.70486	0.54374	Q9NP58	ATP-binding cassette sub-family B member 6, mitochondrial	ABCB6_HUMAN
0.70505	0.544592	O95478	Ribosome biogenesis protein NSA2 homolog	NSA2_HUMAN
0.70544	0.546338	P43121	Cell surface glycoprotein MUC18	MUC18_HUMAN
0.70618	0.549639	O95155	Ubiquitin conjugation factor E4 B	UBE4B_HUMAN
0.70622	0.549817	P21741	Midkine	MK_HUMAN
0.7065	0.551062	Q9NQR4	Omega-amidase NIT2	NIT2_HUMAN
0.70679	0.552349	P32322	Pyrroline-5-carboxylate reductase 1, mitochondrial	P5CR1_HUMAN
0.70712	0.55381	Q8NEZ5	F-box only protein 22	FBX22_HUMAN
0.70737	0.554916	Q13393	Phospholipase D1	PLD1_HUMAN
0.70748	0.555401	Q8N4T8	Carbonyl reductase family member 4	CBR4_HUMAN
0.70816	0.558396	P62942	Peptidyl-prolyl cis-trans isomerase FKBP1A	FKB1A_HUMAN
0.70857	0.560195	Q9H1B7	Interferon regulatory factor 2-binding protein-like	I2BPL_HUMAN
0.70877	0.56107	Q8IWW6	Rho GTPase-activating protein 12	RHG12_HUMAN
0.70882	0.561289	P14543	Nidogen-1	NID1_HUMAN
0.70982	0.565648	Q9H4A6	Golgi phosphoprotein 3	GOLP3_HUMAN
0.70996	0.566256	Q10472	Polypeptide N-acetylgalactosaminyltransferase 1 soluble form	GALT1_HUMAN
0.71015	0.56708	Q8N8S7	Protein enabled homolog	ENAH_HUMAN
0.7111	0.571184	Q53T59	HCLS1-binding protein 3	H1BP3_HUMAN
0.71199	0.575003	Q86SQ4	G-protein coupled receptor 126	GP126_HUMAN
0.71246	0.577011	Q15942	Zyxin	ZYX_HUMAN
0.71259	0.577565	P10586	Receptor-type tyrosine-protein phosphatase F	PTPRF_HUMAN
0.7126	0.577607	Q9BYG3	MKI67 FHA domain-interacting nucleolar phosphoprotein	MK67I_HUMAN
0.71288	0.578798	Q96KA5	Cleft lip and palate transmembrane protein 1-like protein	CLP1L_HUMAN
0.71356	0.581681	O75122	CLIP-associating protein 2	CLAP2_HUMAN
0.71358	0.581766	P57737	Coronin-7	CORO7_HUMAN
0.71438	0.585138	P05156	Complement factor I light chain	CFAI_HUMAN
0.71465	0.586272	P33908	Mannosyl-oligosaccharide 1,2-alpha-mannosidase IA	MA1A1_HUMAN
0.71561	0.590284	P09104	Gamma-enolase	ENOG_HUMAN
0.71571	0.5907	Q2M2I8	AP2-associated protein kinase 1	AAK1_HUMAN
0.71645	0.59377	Q9BXR0	Queuine tRNA-ribosyltransferase	TGT_HUMAN
0.71692	0.59571	Q96SB3	Neurabin-2	NEB2_HUMAN
0.717	0.59604	Q9BZ67;Q9BZ68	FERM domain-containing protein 8	FRMD8_HUMAN
0.71832	0.601448	Q68CP9	AT-rich interactive domain-containing protein 2	ARID2_HUMAN
0.71833	0.601489	Q8TBE9	N-acylneuraminate-9-phosphatase	NANP_HUMAN
0.72014	0.60881	Q5TDH0	Protein DDI1 homolog 2	DDI2_HUMAN
0.72088	0.611772	P49792	E3 SUMO-protein ligase RanBP2	RBP2_HUMAN
0.72192	0.615904	Q9NSI2	Protein FAM207A	F207A_HUMAN
0.72226	0.617247	Q13907	Isopentenyl-diphosphate Delta-isomerase 1	IDI1_HUMAN
0.72234	0.617562	P22830	Ferrochelatase, mitochondrial	HEMH_HUMAN
0.72239	0.617759	Q5SRE5	Nucleoporin NUP188 homolog	NU188_HUMAN
0.72285	0.619568	Q9BXK5	Bcl-2-like protein 13	B2L13_HUMAN
0.72349	0.622072	O14929	Histone acetyltransferase type B catalytic subunit	HAT1_HUMAN
0.72374	0.623047	O94964	C-terminal 80 kDa form	SOGA1_HUMAN
0.72448	0.625919	Q96HD1	Cysteine-rich with EGF-like domain protein 1	CREL1_HUMAN
0.72458	0.626306	Q9UL15	BAG family molecular chaperone regulator 5	BAG5_HUMAN
0.72495	0.627733	P46109	Crk-like protein	CRKL_HUMAN
0.72504	0.62808	Q9NP61	ADP-ribosylation factor GTPase-activating protein 3	ARFG3_HUMAN
0.72526	0.628926	Q86YT6	E3 ubiquitin-protein ligase MIB1	MIB1_HUMAN
0.72549	0.629809	Q9NY93	Probable ATP-dependent RNA helicase DDX56	DDX56_HUMAN
0.72555	0.630039	Q99808	Equilibrative nucleoside transporter 1	S29A1_HUMAN
0.72605	0.631951	Q96CS3	FAS-associated factor 2	FAF2_HUMAN
0.72646	0.633512	Q9NZM5	Glioma tumor suppressor candidate region gene 2 protein	GSCR2_HUMAN
0.72685	0.634992	P62736;P68032;P68133;P63267	Actin, aortic smooth muscle	ACTA_HUMAN
0.72743	0.637183	Q13630	GDP-L-fucose synthase	FCL_HUMAN
0.72754	0.637597	Q96CB9	5-methylcytosine rRNA methyltransferase NSUN4	NSUN4_HUMAN
0.729	0.643056	O15357	Phosphatidylinositol 3,4,5-trisphosphate 5-phosphatase 2	SHIP2_HUMAN
0.72907	0.643316	Q8IY37	Probable ATP-dependent RNA helicase DHX37	DHX37_HUMAN
0.72981	0.646053	O95905	Protein SGT1	SGT1_HUMAN
0.73083	0.649795	Q9BZE9	Tether containing UBX domain for GLUT4	ASPC1_HUMAN
0.73189	0.653645	Q96A57	Transmembrane protein 230	TM230_HUMAN
0.73226	0.65498	Q96KR6	Protein FAM210B	F210B_HUMAN
0.73259	0.656167	P28340	DNA polymerase delta catalytic subunit	DPOD1_HUMAN
0.73262	0.656274	P11940	Polyadenylate-binding protein 1	PABP1_HUMAN
0.73311	0.658029	Q9NWV8	BRISC and BRCA1-A complex member 1	BABA1_HUMAN
0.73321	0.658386	P48634	Protein PRRC2A	PRC2A_HUMAN
0.7336	0.659775	P50402	Emerin	EMD_HUMAN
0.73363	0.659881	Q93052	Lipoma-preferred partner	LPP_HUMAN
0.73374	0.660272	Q9ULD2	Microtubule-associated tumor suppressor 1	MTUS1_HUMAN
0.73387	0.660733	P52789	Hexokinase-2	HXK2_HUMAN
0.7342	0.661902	Q9Y3A4;Q9NSQ0	Putative ribosomal RNA-processing protein 7 homolog B	RRP7B_HUMAN
0.7345	0.66296	P52948	Nuclear pore complex protein Nup98	NUP98_HUMAN
0.73498	0.664648	Q9P0K7	Ankycorbin	RAI14_HUMAN
0.73534	0.665908	Q96EY1	DnaJ homolog subfamily A member 3, mitochondrial	DNJA3_HUMAN
0.73548	0.666397	P41240	Tyrosine-protein kinase CSK	CSK_HUMAN
0.73606	0.668416	O95864	Fatty acid desaturase 2	FADS2_HUMAN
0.73611	0.668589	P10646	Tissue factor pathway inhibitor	TFPI1_HUMAN
0.73618	0.668832	Q96I15	Selenocysteine lyase	SCLY_HUMAN
0.73642	0.669663	Q9HBU6	Ethanolamine kinase 1	EKI1_HUMAN
0.73652	0.670008	Q9NZM3	Intersectin-2	ITSN2_HUMAN
0.73799	0.675049	Q9UHD2	Serine/threonine-protein kinase TBK1	TBK1_HUMAN
0.73816	0.675627	Q14573	Inositol 1,4,5-trisphosphate receptor type 3	ITPR3_HUMAN
0.7383	0.676102	Q13772	Nuclear receptor coactivator 4	NCOA4_HUMAN
0.7396	0.680484	O00748	Cocaine esterase	EST2_HUMAN
0.73979	0.68112	Q13315	Serine-protein kinase ATM	ATM_HUMAN
0.73981	0.681187	Q9BUE6	Iron-sulfur cluster assembly 1 homolog, mitochondrial	ISCA1_HUMAN
0.7405	0.683484	Q8WX93	Palladin	PALLD_HUMAN
0.74101	0.685171	Q9UPN4	Centrosomal protein of 131 kDa	CP131_HUMAN
0.74133	0.686226	Q96AB3	Isochorismatase domain-containing protein 2, mitochondrial	ISOC2_HUMAN
0.74285	0.691186	P50135	Histamine N-methyltransferase	HNMT_HUMAN
0.74418	0.695462	Q14160	Protein scribble homolog	SCRIB_HUMAN
0.74443	0.696259	P49585	Choline-phosphate cytidylyltransferase A	PCY1A_HUMAN
0.74445	0.696323	Q7Z6Z7	E3 ubiquitin-protein ligase HUWE1	HUWE1_HUMAN
0.74461	0.696832	P29084	Transcription initiation factor IIE subunit beta	T2EB_HUMAN
0.74476	0.697308	Q7Z4Q2	HEAT repeat-containing protein 3	HEAT3_HUMAN
0.74512	0.698448	P42696	RNA-binding protein 34	RBM34_HUMAN
0.74575	0.700433	Q8WTT2	Nucleolar complex protein 3 homolog	NOC3L_HUMAN
0.74589	0.700872	O43708	Maleylacetoacetate isomerase	MAAI_HUMAN
0.74643	0.70256	Q9BVP2	Guanine nucleotide-binding protein-like 3	GNL3_HUMAN
0.74659	0.703059	Q92609	TBC1 domain family member 5	TBCD5_HUMAN
0.74738	0.705506	Q15418	Ribosomal protein S6 kinase alpha-1	KS6A1_HUMAN
0.748	0.707413	Q9H5Q4	Dimethyladenosine transferase 2, mitochondrial	TFB2M_HUMAN
0.7485	0.708941	Q15477	Helicase SKI2W	SKIV2_HUMAN
0.74917	0.710976	Q92851	Caspase-10 subunit p23/17	CASPA_HUMAN
0.74919	0.711036	Q96AQ6	Pre-B-cell leukemia transcription factor-interacting protein 1	PBIP1_HUMAN
0.74939	0.711641	Q9NQX4	Unconventional myosin-Vc	MYO5C_HUMAN
0.74946	0.711852	Q6AI08	HEAT repeat-containing protein 6	HEAT6_HUMAN
0.74947	0.711882	Q8TEL6	Short transient receptor potential channel 4-associated protein	TP4AP_HUMAN
0.75034	0.714494	Q969Z0	Protein TBRG4	TBRG4_HUMAN
0.75059	0.715239	P41208	Centrin-2	CETN2_HUMAN
0.75071	0.715597	Q99996	A-kinase anchor protein 9	AKAP9_HUMAN
0.75073	0.715656	Q7L2E3	Putative ATP-dependent RNA helicase DHX30	DHX30_HUMAN
0.7508	0.715864	Q8IZ83	Aldehyde dehydrogenase family 16 member A1	A16A1_HUMAN
0.75088	0.716102	P35269	General transcription factor IIF subunit 1	T2FA_HUMAN
0.75118	0.716991	Q9BTE6	Alanyl-tRNA editing protein Aarsd1	AASD1_HUMAN
0.75123	0.717139	Q9UJU6	Drebrin-like protein	DBNL_HUMAN
0.75141	0.717671	P05543	Thyroxine-binding globulin	THBG_HUMAN
0.75258	0.721104	Q9H9T3	Elongator complex protein 3	ELP3_HUMAN
0.75315	0.722759	Q9HAN9	Nicotinamide mononucleotide adenylyltransferase 1	NMNA1_HUMAN
0.75402	0.725267	Q8IXM2	Chromatin complexes subunit BAP18	BAP18_HUMAN
0.75429	0.72604	Q6IAA8	Ragulator complex protein LAMTOR1	LTOR1_HUMAN
0.75498	0.728005	O14936	Peripheral plasma membrane protein CASK	CSKP_HUMAN
0.75514	0.728459	Q5JTH9	RRP12-like protein	RRP12_HUMAN
0.75542	0.729251	Q9P2E9	Ribosome-binding protein 1	RRBP1_HUMAN
0.75571	0.730068	O94966	Ubiquitin carboxyl-terminal hydrolase 19	UBP19_HUMAN
0.7564	0.732002	Q13206	Probable ATP-dependent RNA helicase DDX10	DDX10_HUMAN
0.75705	0.733811	P49755	Transmembrane emp24 domain-containing protein 10	TMEDA_HUMAN
0.75749	0.735027	Q08257	Quinone oxidoreductase	QOR_HUMAN
0.75757	0.735248	Q9NRW7	Vacuolar protein sorting-associated protein 45	VPS45_HUMAN
0.7577	0.735606	P19174	1-phosphatidylinositol 4,5-bisphosphate phosphodiesterase gamma-1	PLCG1_HUMAN
0.75845	0.73766	P29279	Connective tissue growth factor	CTGF_HUMAN
0.75871	0.738368	Q5ST30	Valine--tRNA ligase, mitochondrial	SYVM_HUMAN
0.75897	0.739075	Q14738	Serine/threonine-protein phosphatase 2A 56 kDa regulatory subunit delta isoform	2A5D_HUMAN
0.75903	0.739237	O75962	Triple functional domain protein	TRIO_HUMAN
0.75907	0.739346	Q96QC0	Serine/threonine-protein phosphatase 1 regulatory subunit 10	PP1RA_HUMAN
0.75982	0.741368	O75340	Programmed cell death protein 6	PDCD6_HUMAN
0.75982	0.741368	P05114	Non-histone chromosomal protein HMG-14	HMGN1_HUMAN
0.76035	0.742787	Q99805	Transmembrane 9 superfamily member 2	TM9S2_HUMAN
0.76088	0.744198	Q9Y385	Ubiquitin-conjugating enzyme E2 J1	UB2J1_HUMAN
0.7609	0.744251	Q7L8L6	FAST kinase domain-containing protein 5	FAKD5_HUMAN
0.76136	0.745467	P78540	Arginase-2, mitochondrial	ARGI2_HUMAN
0.76153	0.745916	Q7Z3E2	Uncharacterized protein C10orf118	CJ118_HUMAN
0.76154	0.745942	Q8IVD9	NudC domain-containing protein 3	NUDC3_HUMAN
0.76167	0.746284	Q15738	Sterol-4-alpha-carboxylate 3-dehydrogenase, decarboxylating	NSDHL_HUMAN
0.76167	0.746284	Q9NWU2	Glucose-induced degradation protein 8 homolog	GID8_HUMAN
0.76228	0.747882	O75368	SH3 domain-binding glutamic acid-rich-like protein	SH3L1_HUMAN
0.76272	0.749027	Q96L92	Sorting nexin-27	SNX27_HUMAN
0.76288	0.749443	P51159	Ras-related protein Rab-27A	RB27A_HUMAN
0.76345	0.750915	P11021	78 kDa glucose-regulated protein	GRP78_HUMAN
0.76346	0.750941	Q8IY67	Ribonucleoprotein PTB-binding 1	RAVR1_HUMAN
0.76366	0.751455	Q92530	Proteasome inhibitor PI31 subunit	PSMF1_HUMAN
0.76512	0.755174	Q9HC35	Echinoderm microtubule-associated protein-like 4	EMAL4_HUMAN
0.76524	0.755477	Q70J99	Protein unc-13 homolog D	UN13D_HUMAN
0.76543	0.755955	P00813	Adenosine deaminase	ADA_HUMAN
0.7655	0.756131	Q9NXE4	Sphingomyelin phosphodiesterase 4	NSMA3_HUMAN
0.76669	0.759102	Q8IV63	Inactive serine/threonine-protein kinase VRK3	VRK3_HUMAN
0.76757	0.761273	Q15102	Platelet-activating factor acetylhydrolase IB subunit gamma	PA1B3_HUMAN
0.76761	0.761371	Q9H1A4	Anaphase-promoting complex subunit 1	APC1_HUMAN
0.76846	0.763445	Q9H6S0	Probable ATP-dependent RNA helicase YTHDC2	YTDC2_HUMAN
0.76868	0.763979	P29353	SHC-transforming protein 1	SHC1_HUMAN
0.76962	0.766243	P28288	ATP-binding cassette sub-family D member 3	ABCD3_HUMAN
0.77056	0.768481	Q9BRQ6	Coiled-coil-helix-coiled-coil-helix domain-containing protein 6, mitochondrial	CHCH6_HUMAN
0.77057	0.768505	Q3ZCQ8	Mitochondrial import inner membrane translocase subunit TIM50	TIM50_HUMAN
0.7706	0.768576	Q8TEQ8	GPI ethanolamine phosphate transferase 3	PIGO_HUMAN
0.77113	0.769827	P24385	G1/S-specific cyclin-D1	CCND1_HUMAN
0.77144	0.770554	Q9H7Z7	Prostaglandin E synthase 2 truncated form	PGES2_HUMAN
0.77156	0.770835	Q3KQU3	MAP7 domain-containing protein 1	MA7D1_HUMAN
0.7718	0.771396	Q8TD30	Alanine aminotransferase 2	ALAT2_HUMAN
0.77205	0.771979	P53396	ATP-citrate synthase	ACLY_HUMAN
0.77213	0.772165	Q92506	Estradiol 17-beta-dehydrogenase 8	DHB8_HUMAN
0.77216	0.772235	Q7LGA3	Heparan sulfate 2-O-sulfotransferase 1	HS2ST_HUMAN
0.77217	0.772258	O15213	WD repeat-containing protein 46	WDR46_HUMAN
0.77218	0.772281	Q08AM6	Protein VAC14 homolog	VAC14_HUMAN
0.77219	0.772304	Q96KG9	N-terminal kinase-like protein	NTKL_HUMAN
0.77234	0.772652	Q00577	Transcriptional activator protein Pur-alpha	PURA_HUMAN
0.77265	0.77337	P04181	Ornithine aminotransferase, mitochondrial	OAT_HUMAN
0.77308	0.77436	Q9BSJ2	Gamma-tubulin complex component 2	GCP2_HUMAN
0.77338	0.775049	Q8WUH2	Transforming growth factor-beta receptor-associated protein 1	TGFA1_HUMAN
0.77371	0.775803	Q99816	Tumor susceptibility gene 101 protein	TS101_HUMAN
0.77484	0.778363	O60218;C9JRZ8	Aldo-keto reductase family 1 member B15	AK1BF_HUMAN
0.77516	0.779081	Q8WTW3	Conserved oligomeric Golgi complex subunit 1	COG1_HUMAN
0.77528	0.77935	Q9UN36	Protein NDRG2	NDRG2_HUMAN
0.77545	0.77973	P13667	Protein disulfide-isomerase A4	PDIA4_HUMAN
0.77582	0.780555	Q96CN9	GRIP and coiled-coil domain-containing protein 1	GCC1_HUMAN
0.77583	0.780577	Q86WC4	Osteopetrosis-associated transmembrane protein 1	OSTM1_HUMAN
0.77601	0.780977	Q5VZL5	Zinc finger MYM-type protein 4	ZMYM4_HUMAN
0.77628	0.781575	Q99988	Growth/differentiation factor 15	GDF15_HUMAN
0.77682	0.782765	Q7Z3B4	Nucleoporin p54	NUP54_HUMAN
0.77687	0.782875	P26640	Valine--tRNA ligase	SYVC_HUMAN
0.77694	0.783029	Q9BVS5	tRNA (adenine(58)-N(1))-methyltransferase, mitochondrial	TR61B_HUMAN
0.77719	0.783576	P54710	Sodium/potassium-transporting ATPase subunit gamma	ATNG_HUMAN
0.77729	0.783795	Q9NX40	OCIA domain-containing protein 1	OCAD1_HUMAN
0.77771	0.78471	Q12981	Vesicle transport protein SEC20	SEC20_HUMAN
0.77788	0.785079	P04632	Calpain small subunit 1	CPNS1_HUMAN
0.77795	0.785231	Q6IA69	Glutamine-dependent NAD(+) synthetase	NADE_HUMAN
0.77832	0.786031	P30414	Putative peptidyl-prolyl cis-trans isomerase	NKTR_HUMAN
0.7787	0.786849	Q9UJX2	Cell division cycle protein 23 homolog	CDC23_HUMAN
0.77882	0.787106	P23368	NAD-dependent malic enzyme, mitochondrial	MAOM_HUMAN
0.77882	0.787106	Q13136	Liprin-alpha-1	LIPA1_HUMAN
0.77914	0.787791	Q6PKC3	Thioredoxin domain-containing protein 11	TXD11_HUMAN
0.77946	0.788474	Q13214	Semaphorin-3B	SEM3B_HUMAN
0.77969	0.788962	Q8NEJ9	Neuroguidin	NGDN_HUMAN
0.77978	0.789153	Q9BYM8	RanBP-type and C3HC4-type zinc finger-containing protein 1	HOIL1_HUMAN
0.77988	0.789365	O14639	Actin-binding LIM protein 1	ABLM1_HUMAN
0.78058	0.790841	Q8TC07	TBC1 domain family member 15	TBC15_HUMAN
0.78139	0.792533	Q96FC7	Phytanoyl-CoA hydroxylase-interacting protein-like	PHIPL_HUMAN
0.78165	0.793072	P08319	Alcohol dehydrogenase 4	ADH4_HUMAN
0.78212	0.794043	P45973	Chromobox protein homolog 5	CBX5_HUMAN
0.78227	0.794352	Q8TBA6	Golgin subfamily A member 5	GOGA5_HUMAN
0.78282	0.795479	Q99933	BAG family molecular chaperone regulator 1	BAG1_HUMAN
0.78308	0.796009	P49748	Very long-chain specific acyl-CoA dehydrogenase, mitochondrial	ACADV_HUMAN
0.78339	0.796639	Q92539	Phosphatidate phosphatase LPIN2	LPIN2_HUMAN
0.78349	0.796842	Q8N9N2	Activating signal cointegrator 1 complex subunit 1	ASCC1_HUMAN
0.78385	0.79757	O43324	Eukaryotic translation elongation factor 1 epsilon-1	MCA3_HUMAN
0.78414	0.798154	Q9H6V9	UPF0554 protein C2orf43	CB043_HUMAN
0.78417	0.798214	P53041	Serine/threonine-protein phosphatase 5	PPP5_HUMAN
0.78417	0.798214	Q00341	Vigilin	VIGLN_HUMAN
0.78447	0.798816	Q01995	Transgelin	TAGL_HUMAN
0.78471	0.799295	Q13131	5'-AMP-activated protein kinase catalytic subunit alpha-1	AAPK1_HUMAN
0.78513	0.800132	P51991	Heterogeneous nuclear ribonucleoprotein A3	ROA3_HUMAN
0.78555	0.800964	Q9H6R4	Nucleolar protein 6	NOL6_HUMAN
0.78556	0.800983	Q13823	Nucleolar GTP-binding protein 2	NOG2_HUMAN
0.78586	0.801575	P07093	Glia-derived nexin	GDN_HUMAN
0.786	0.80185	Q68CQ7	Glycosyltransferase 8 domain-containing protein 1	GL8D1_HUMAN
0.78613	0.802105	Q9Y5Y2	Cytosolic Fe-S cluster assembly factor NUBP2	NUBP2_HUMAN
0.78614	0.802125	Q709C8	Vacuolar protein sorting-associated protein 13C	VP13C_HUMAN
0.78616	0.802164	P49356	Protein farnesyltransferase subunit beta	FNTB_HUMAN
0.78638	0.802595	Q14919	Dr1-associated corepressor	NC2A_HUMAN
0.78644	0.802712	Q9HCE6	Rho guanine nucleotide exchange factor 10-like protein	ARGAL_HUMAN
0.78706	0.803919	P98194	Calcium-transporting ATPase type 2C member 1	AT2C1_HUMAN
0.78716	0.804113	Q8N1I0	Dedicator of cytokinesis protein 4	DOCK4_HUMAN
0.78719	0.804171	Q658P3	Metalloreductase STEAP3	STEA3_HUMAN
0.7873	0.804384	P62277	40S ribosomal protein S13	RS13_HUMAN
0.78735	0.80448	O15169	Axin-1	AXIN1_HUMAN
0.78791	0.805559	Q96CU9	FAD-dependent oxidoreductase domain-containing protein 1	FXRD1_HUMAN
0.78808	0.805885	O95400	CD2 antigen cytoplasmic tail-binding protein 2	CD2B2_HUMAN
0.78815	0.806019	P29350	Tyrosine-protein phosphatase non-receptor type 6	PTN6_HUMAN
0.78857	0.80682	Q9Y314	Nitric oxide synthase-interacting protein	NOSIP_HUMAN
0.78865	0.806973	P00568	Adenylate kinase isoenzyme 1	KAD1_HUMAN
0.7888	0.807258	Q8TB61	Adenosine 3'-phospho 5'-phosphosulfate transporter 1	S35B2_HUMAN
0.78883	0.807315	O94842	TOX high mobility group box family member 4	TOX4_HUMAN
0.78962	0.808806	Q9NWV4	UPF0587 protein C1orf123	CA123_HUMAN
0.79017	0.809836	Q9ULW3	Activator of basal transcription 1	ABT1_HUMAN
0.7903	0.810079	O43488	Aflatoxin B1 aldehyde reductase member 2	ARK72_HUMAN
0.79039	0.810246	Q8IVP5	FUN14 domain-containing protein 1	FUND1_HUMAN
0.79062	0.810674	Q9NXC5	WD repeat-containing protein mio	MIO_HUMAN
0.79104	0.811452	Q9GZZ9	Ubiquitin-like modifier-activating enzyme 5	UBA5_HUMAN
0.79109	0.811544	Q01082	Spectrin beta chain, non-erythrocytic 1	SPTB2_HUMAN
0.79112	0.811599	O75044	SLIT-ROBO Rho GTPase-activating protein 2	SRGP2_HUMAN
0.79143	0.81217	Q92600	Cell differentiation protein RCD1 homolog	RCD1_HUMAN
0.79156	0.812409	O76080	AN1-type zinc finger protein 5	ZFAN5_HUMAN
0.79161	0.8125	A3KN83	Protein strawberry notch homolog 1	SBNO1_HUMAN
0.79164	0.812555	Q9HB07	UPF0160 protein MYG1, mitochondrial	MYG1_HUMAN
0.79175	0.812757	Q8N1F7	Nuclear pore complex protein Nup93	NUP93_HUMAN
0.79193	0.813086	Q16555	Dihydropyrimidinase-related protein 2	DPYL2_HUMAN
0.79213	0.813451	Q9NR56	Muscleblind-like protein 1	MBNL1_HUMAN
0.79221	0.813597	P53611	Geranylgeranyl transferase type-2 subunit beta	PGTB2_HUMAN
0.79242	0.813978	P43307	Translocon-associated protein subunit alpha	SSRA_HUMAN
0.79267	0.814431	Q07954	Prolow-density lipoprotein receptor-related protein 1	LRP1_HUMAN
0.79305	0.815118	Q9BYW2	Histone-lysine N-methyltransferase SETD2	SETD2_HUMAN
0.79346	0.815854	P62314	Small nuclear ribonucleoprotein Sm D1	SMD1_HUMAN
0.7936	0.816105	O95470	Sphingosine-1-phosphate lyase 1	SGPL1_HUMAN
0.79368	0.816248	Q7Z2T5	TRMT1-like protein	TRM1L_HUMAN
0.79396	0.816748	Q5JTJ3	Cytochrome c oxidase assembly factor 6 homolog	COA6_HUMAN
0.79456	0.817812	Q7KZI7	Serine/threonine-protein kinase MARK2	MARK2_HUMAN
0.79475	0.818148	Q8N6H7	ADP-ribosylation factor GTPase-activating protein 2	ARFG2_HUMAN
0.79487	0.818359	Q13561	Dynactin subunit 2	DCTN2_HUMAN
0.79515	0.818852	Q8IWS0	PHD finger protein 6	PHF6_HUMAN
0.79515	0.818852	Q92572	AP-3 complex subunit sigma-1	AP3S1_HUMAN
0.79523	0.818992	O60762	Dolichol-phosphate mannosyltransferase subunit 1	DPM1_HUMAN
0.79573	0.819866	Q13137	Calcium-binding and coiled-coil domain-containing protein 2	CACO2_HUMAN
0.79579	0.819971	Q9UK61	Protein FAM208A	F208A_HUMAN
0.79591	0.820179	O15294	UDP-N-acetylglucosamine--peptide N-acetylglucosaminyltransferase 110 kDa subunit	OGT1_HUMAN
0.79612	0.820544	P62241	40S ribosomal protein S8	RS8_HUMAN
0.7964	0.821029	P61619	Protein transport protein Sec61 subunit alpha isoform 1	S61A1_HUMAN
0.79674	0.821615	Q9NQ88	Fructose-2,6-bisphosphatase TIGAR	TIGAR_HUMAN
0.79694	0.821959	Q9GZT3	SRA stem-loop-interacting RNA-binding protein, mitochondrial	SLIRP_HUMAN
0.79738	0.822712	P42704	Leucine-rich PPR motif-containing protein, mitochondrial	LPPRC_HUMAN
0.7979	0.823597	Q8N6T3	ADP-ribosylation factor GTPase-activating protein 1	ARFG1_HUMAN
0.79808	0.823902	Q9BQG0	Myb-binding protein 1A	MBB1A_HUMAN
0.79832	0.824308	O75616	GTPase Era, mitochondrial	ERAL1_HUMAN
0.79837	0.824392	P18827	Syndecan-1	SDC1_HUMAN
0.79862	0.824813	O00443	Phosphatidylinositol 4-phosphate 3-kinase C2 domain-containing subunit alpha	P3C2A_HUMAN
0.79894	0.82535	Q5JPH6	Probable glutamate--tRNA ligase, mitochondrial	SYEM_HUMAN
0.79902	0.825484	P05362	Intercellular adhesion molecule 1	ICAM1_HUMAN
0.79905	0.825534	P00966	Argininosuccinate synthase	ASSY_HUMAN
0.79917	0.825735	Q96A35	39S ribosomal protein L24, mitochondrial	RM24_HUMAN
0.79918	0.825751	Q9BSJ8	Extended synaptotagmin-1	ESYT1_HUMAN
0.79927	0.825902	O76094	Signal recognition particle subunit SRP72	SRP72_HUMAN
0.79986	0.826882	Q8NFW8	N-acylneuraminate cytidylyltransferase	NEUA_HUMAN
0.79988	0.826915	Q9UBS4	DnaJ homolog subfamily B member 11	DJB11_HUMAN
0.80016	0.827378	Q02878	60S ribosomal protein L6	RL6_HUMAN
0.80066	0.8282	Q9Y6X9	MORC family CW-type zinc finger protein 2	MORC2_HUMAN
0.80067	0.828216	Q92783	Signal transducing adapter molecule 1	STAM1_HUMAN
0.80077	0.82838	Q9NZJ6	Hexaprenyldihydroxybenzoate methyltransferase, mitochondrial	COQ3_HUMAN
0.80082	0.828462	Q9NWT6	Hypoxia-inducible factor 1-alpha inhibitor	HIF1N_HUMAN
0.80099	0.82874	Q96RL7	Vacuolar protein sorting-associated protein 13A	VP13A_HUMAN
0.80118	0.82905	P22413	Ectonucleotide pyrophosphatase/phosphodiesterase family member 1	ENPP1_HUMAN
0.80124	0.829147	O60573	Eukaryotic translation initiation factor 4E type 2	IF4E2_HUMAN
0.8013	0.829245	Q14997	Proteasome activator complex subunit 4	PSME4_HUMAN
0.80143	0.829456	Q6Y7W6	PERQ amino acid-rich with GYF domain-containing protein 2	PERQ2_HUMAN
0.80161	0.829748	Q12797	Aspartyl/asparaginyl beta-hydroxylase	ASPH_HUMAN
0.80185	0.830136	P07307	Asialoglycoprotein receptor 2	ASGR2_HUMAN
0.80189	0.830201	Q9BSD7	Cancer-related nucleoside-triphosphatase	NTPCR_HUMAN
0.80266	0.831438	Q8TED0	U3 small nucleolar RNA-associated protein 15 homolog	UTP15_HUMAN
0.80272	0.831534	Q99653	Calcineurin B homologous protein 1	CHP1_HUMAN
0.80297	0.831933	P22102	Trifunctional purine biosynthetic protein adenosine-3	PUR2_HUMAN
0.80325	0.832378	P56192	Methionine--tRNA ligase, cytoplasmic	SYMC_HUMAN
0.80325	0.832378	Q99797	Mitochondrial intermediate peptidase	MIPEP_HUMAN
0.80329	0.832442	P49005	DNA polymerase delta subunit 2	DPOD2_HUMAN
0.80329	0.832442	Q9HD26	Golgi-associated PDZ and coiled-coil motif-containing protein	GOPC_HUMAN
0.80353	0.832822	P35221	Catenin alpha-1	CTNA1_HUMAN
0.80372	0.833122	Q9Y5J6	Mitochondrial import inner membrane translocase subunit Tim10 B	T10B_HUMAN
0.80395	0.833485	Q92621	Nuclear pore complex protein Nup205	NU205_HUMAN
0.804	0.833563	Q6IBS0	Twinfilin-2	TWF2_HUMAN
0.80403	0.83361	P62917	60S ribosomal protein L8	RL8_HUMAN
0.80408	0.833689	Q5VV42	Threonylcarbamoyladenosine tRNA methylthiotransferase	CDKAL_HUMAN
0.80476	0.834753	Q9Y6E2	Basic leucine zipper and W2 domain-containing protein 2	BZW2_HUMAN
0.80499	0.835111	O96011	Peroxisomal membrane protein 11B	PX11B_HUMAN
0.80516	0.835375	O43657	Tetraspanin-6	TSN6_HUMAN
0.80533	0.835638	O76054	SEC14-like protein 2	S14L2_HUMAN
0.80542	0.835777	P14625	Endoplasmin	ENPL_HUMAN
0.80598	0.836639	Q7L4I2	Arginine/serine-rich coiled-coil protein 2	RSRC2_HUMAN
0.80603	0.836716	Q9BYD6	39S ribosomal protein L1, mitochondrial	RM01_HUMAN
0.80634	0.83719	O94979	Protein transport protein Sec31A	SC31A_HUMAN
0.80643	0.837328	Q9H6Y2	WD repeat-containing protein 55	WDR55_HUMAN
0.80644	0.837343	Q9BQL6	Fermitin family homolog 1	FERM1_HUMAN
0.80652	0.837465	P10451	Osteopontin	OSTP_HUMAN
0.80655	0.837511	Q9BV38	WD repeat-containing protein 18	WDR18_HUMAN
0.80671	0.837754	Q9Y490	Talin-1	TLN1_HUMAN
0.80694	0.838104	P46782	40S ribosomal protein S5	RS5_HUMAN
0.80724	0.838558	P23470	Receptor-type tyrosine-protein phosphatase gamma	PTPRG_HUMAN
0.80727	0.838603	Q9H9E3	Conserved oligomeric Golgi complex subunit 4	COG4_HUMAN
0.80749	0.838935	P08397	Porphobilinogen deaminase	HEM3_HUMAN
0.80755	0.839025	Q86XP3	ATP-dependent RNA helicase DDX42	DDX42_HUMAN
0.80775	0.839326	Q8WX92	Negative elongation factor B	NELFB_HUMAN
0.80783	0.839446	P58107	Epiplakin	EPIPL_HUMAN
0.80799	0.839685	Q86XA9	HEAT repeat-containing protein 5A	HTR5A_HUMAN
0.80816	0.83994	P17612;P22694	cAMP-dependent protein kinase catalytic subunit alpha	KAPCA_HUMAN
0.80831	0.840163	Q9NS69	Mitochondrial import receptor subunit TOM22 homolog	TOM22_HUMAN
0.80865	0.840669	Q12849	G-rich sequence factor 1	GRSF1_HUMAN
0.80879	0.840877	Q9UPY3	Endoribonuclease Dicer	DICER_HUMAN
0.80946	0.841866	Q9GZR7	ATP-dependent RNA helicase DDX24	DDX24_HUMAN
0.80995	0.842583	O15164	Transcription intermediary factor 1-alpha	TIF1A_HUMAN
0.81025	0.843021	Q15904	V-type proton ATPase subunit S1	VAS1_HUMAN
0.81044	0.843297	O95336	6-phosphogluconolactonase	6PGL_HUMAN
0.81069	0.843659	Q969M7	NEDD8-conjugating enzyme UBE2F	UBE2F_HUMAN
0.81094	0.844021	Q13643	Four and a half LIM domains protein 3	FHL3_HUMAN
0.81105	0.844179	Q07065	Cytoskeleton-associated protein 4	CKAP4_HUMAN
0.81117	0.844352	P50613	Cyclin-dependent kinase 7	CDK7_HUMAN
0.8112	0.844395	P46734	Dual specificity mitogen-activated protein kinase kinase 3	MP2K3_HUMAN
0.81136	0.844625	Q70CQ2	Ubiquitin carboxyl-terminal hydrolase 34	UBP34_HUMAN
0.8124	0.846108	Q99829	Copine-1	CPNE1_HUMAN
0.81245	0.846179	Q9BVK6	Transmembrane emp24 domain-containing protein 9	TMED9_HUMAN
0.81349	0.847642	Q15154	Pericentriolar material 1 protein	PCM1_HUMAN
0.8135	0.847656	O60333	Kinesin-like protein KIF1B	KIF1B_HUMAN
0.81363	0.847838	O60271	C-Jun-amino-terminal kinase-interacting protein 4	JIP4_HUMAN
0.81386	0.848158	Q14966	Zinc finger protein 638	ZN638_HUMAN
0.81427	0.848727	Q6ZSZ5	Rho guanine nucleotide exchange factor 18	ARHGI_HUMAN
0.81446	0.84899	Q9BXY0	Protein MAK16 homolog	MAK16_HUMAN
0.81487	0.849555	Q9Y3E5	Peptidyl-tRNA hydrolase 2, mitochondrial	PTH2_HUMAN
0.81489	0.849582	Q15043	Zinc transporter ZIP14	S39AE_HUMAN
0.81516	0.849952	Q02978	Mitochondrial 2-oxoglutarate/malate carrier protein	M2OM_HUMAN
0.8152	0.850007	P51648	Fatty aldehyde dehydrogenase	AL3A2_HUMAN
0.81529	0.85013	O94992	Protein HEXIM1	HEXI1_HUMAN
0.81559	0.85054	P34949	Mannose-6-phosphate isomerase	MPI_HUMAN
0.81575	0.850757	O00567	Nucleolar protein 56	NOP56_HUMAN
0.81576	0.850771	O60232	Sjoegren syndrome/scleroderma autoantigen 1	SSA27_HUMAN
0.81577	0.850784	Q6IQ49	Protein SDE2 homolog	SDE2_HUMAN
0.81593	0.851002	P09455	Retinol-binding protein 1	RET1_HUMAN
0.81609	0.851218	P40121	Macrophage-capping protein	CAPG_HUMAN
0.81625	0.851435	Q9BY50	Signal peptidase complex catalytic subunit SEC11C	SC11C_HUMAN
0.81631	0.851516	Q8IVL1	Neuron navigator 2	NAV2_HUMAN
0.81636	0.851583	P48066	Sodium- and chloride-dependent GABA transporter 3	S6A11_HUMAN
0.81642	0.851664	Q96GA3	Protein LTV1 homolog	LTV1_HUMAN
0.81658	0.85188	Q15149	Plectin	PLEC_HUMAN
0.81678	0.852148	Q8TB22	Spermatogenesis-associated protein 20	SPT20_HUMAN
0.81699	0.85243	Q9UL46	Proteasome activator complex subunit 2	PSME2_HUMAN
0.81713	0.852617	Q9UNP9	Peptidyl-prolyl cis-trans isomerase E	PPIE_HUMAN
0.81732	0.85287	P51553	Isocitrate dehydrogenase [NAD] subunit gamma, mitochondrial	IDH3G_HUMAN
0.81752	0.853137	O95721	Synaptosomal-associated protein 29	SNP29_HUMAN
0.81795	0.853707	Q96II8	Leucine-rich repeat and calponin homology domain-containing protein 3	LRCH3_HUMAN
0.81827	0.854129	Q92552	28S ribosomal protein S27, mitochondrial	RT27_HUMAN
0.81865	0.854629	Q9BWF3	RNA-binding protein 4	RBM4_HUMAN
0.81879	0.854812	Q9Y5Q9	General transcription factor 3C polypeptide 3	TF3C3_HUMAN
0.81881	0.854838	P06396	Gelsolin	GELS_HUMAN
0.81896	0.855034	P26885	Peptidyl-prolyl cis-trans isomerase FKBP2	FKBP2_HUMAN
0.8191	0.855217	Q5JSZ5	Protein PRRC2B	PRC2B_HUMAN
0.81935	0.855543	P51654	Glypican-3	GPC3_HUMAN
0.81948	0.855711	P49441	Inositol polyphosphate 1-phosphatase	INPP_HUMAN
0.81969	0.855984	P36405	ADP-ribosylation factor-like protein 3	ARL3_HUMAN
0.81976	0.856074	Q96GM8	Target of EGR1 protein 1	TOE1_HUMAN
0.81992	0.856281	Q9UBF2	Coatomer subunit gamma-2	COPG2_HUMAN
0.82008	0.856487	P11177	Pyruvate dehydrogenase E1 component subunit beta, mitochondrial	ODPB_HUMAN
0.82017	0.856603	P13196	5-aminolevulinate synthase, nonspecific, mitochondrial	HEM1_HUMAN
0.82017	0.856603	P49590	Probable histidine--tRNA ligase, mitochondrial	SYHM_HUMAN
0.82035	0.856834	Q15269	Periodic tryptophan protein 2 homolog	PWP2_HUMAN
0.82076	0.857359	Q16186	Proteasomal ubiquitin receptor ADRM1	ADRM1_HUMAN
0.82086	0.857487	P07384	Calpain-1 catalytic subunit	CAN1_HUMAN
0.82099	0.857653	Q9BTZ2;P0CG22;Q6PKH6	Putative dehydrogenase/reductase SDR family member 4-like 2	DR4L1_HUMAN
0.82148	0.858275	Q12965	Unconventional myosin-Ie	MYO1E_HUMAN
0.82163	0.858465	Q92614	Unconventional myosin-XVIIIa	MY18A_HUMAN
0.82208	0.859032	Q5VWQ8	Disabled homolog 2-interacting protein	DAB2P_HUMAN
0.82221	0.859195	P61916	Epididymal secretory protein E1	NPC2_HUMAN
0.82227	0.85927	Q96NC0	Zinc finger matrin-type protein 2	ZMAT2_HUMAN
0.82268	0.859783	Q9BRJ6	Uncharacterized protein C7orf50	CG050_HUMAN
0.82301	0.860194	P43490	Nicotinamide phosphoribosyltransferase	NAMPT_HUMAN
0.82301	0.860194	Q53HC9	Protein TSSC1	TSSC1_HUMAN
0.82352	0.860825	P31930	Cytochrome b-c1 complex subunit 1, mitochondrial	QCR1_HUMAN
0.82357	0.860887	Q92575	UBX domain-containing protein 4	UBXN4_HUMAN
0.82393	0.86133	O00566	U3 small nucleolar ribonucleoprotein protein MPP10	MPP10_HUMAN
0.82424	0.86171	Q8NAV1	Pre-mRNA-splicing factor 38A	PR38A_HUMAN
0.8243	0.861783	Q9BRT6	Protein LLP homolog	LLPH_HUMAN
0.82437	0.861869	Q9H3Z4	DnaJ homolog subfamily C member 5	DNJC5_HUMAN
0.82451	0.86204	O75607	Nucleoplasmin-3	NPM3_HUMAN
0.82451	0.86204	P17174	Aspartate aminotransferase, cytoplasmic	AATC_HUMAN
0.82456	0.862101	Q9BWM7	Sideroflexin-3	SFXN3_HUMAN
0.82584	0.863648	O75940	Survival of motor neuron-related-splicing factor 30	SPF30_HUMAN
0.82589	0.863708	P61221	ATP-binding cassette sub-family E member 1	ABCE1_HUMAN
0.82598	0.863816	Q8IWX8	Calcium homeostasis endoplasmic reticulum protein	CHERP_HUMAN
0.82602	0.863864	Q8TCT9	Minor histocompatibility antigen H13	HM13_HUMAN
0.82648	0.864413	Q13308	Inactive tyrosine-protein kinase 7	PTK7_HUMAN
0.82669	0.864662	P62269	40S ribosomal protein S18	RS18_HUMAN
0.82671	0.864686	Q9BT73	Proteasome assembly chaperone 3	PSMG3_HUMAN
0.82674	0.864722	Q5T3I0	G patch domain-containing protein 4	GPTC4_HUMAN
0.82685	0.864852	Q9Y4F1	FERM, RhoGEF and pleckstrin domain-containing protein 1	FARP1_HUMAN
0.82717	0.865231	Q15397	Pumilio domain-containing protein KIAA0020	K0020_HUMAN
0.82723	0.865301	Q9HBL7	Plasminogen receptor (KT)	PLRKT_HUMAN
0.82743	0.865537	P36543	V-type proton ATPase subunit E 1	VATE1_HUMAN
0.82748	0.865596	Q9Y679	Ancient ubiquitous protein 1	AUP1_HUMAN
0.82781	0.865983	P35250	Replication factor C subunit 2	RFC2_HUMAN
0.82782	0.865994	Q96H20	Vacuolar-sorting protein SNF8	SNF8_HUMAN
0.82792	0.866111	Q9H4G0	Band 4.1-like protein 1	E41L1_HUMAN
0.82796	0.866158	O75934	Pre-mRNA-splicing factor SPF27	SPF27_HUMAN
0.82816	0.866392	Q9Y4W2	Ribosomal biogenesis protein LAS1L	LAS1L_HUMAN
0.82834	0.866601	P23786	Carnitine O-palmitoyltransferase 2, mitochondrial	CPT2_HUMAN
0.82836	0.866624	Q5VZE5	N-alpha-acetyltransferase 35, NatC auxiliary subunit	NAA35_HUMAN
0.82848	0.866764	Q96DX4	RING finger and SPRY domain-containing protein 1	RSPRY_HUMAN
0.82868	0.866996	Q99417	C-Myc-binding protein	MYCBP_HUMAN
0.82887	0.867216	P23526	Adenosylhomocysteinase	SAHH_HUMAN
0.82908	0.867458	P10412;P16402	Histone H1.4	H14_HUMAN
0.82914	0.867527	Q15650	Activating signal cointegrator 1	TRIP4_HUMAN
0.82916	0.86755	O43181	NADH dehydrogenase [ubiquinone] iron-sulfur protein 4, mitochondrial	NDUS4_HUMAN
0.82918	0.867573	O95359	Transforming acidic coiled-coil-containing protein 2	TACC2_HUMAN
0.82922	0.867619	P26358	DNA (cytosine-5)-methyltransferase 1	DNMT1_HUMAN
0.82954	0.867987	Q9UKK3	Poly [ADP-ribose] polymerase 4	PARP4_HUMAN
0.82981	0.868296	P10515	Dihydrolipoyllysine-residue acetyltransferase component of pyruvate dehydrogenase complex, mitochondrial	ODP2_HUMAN
0.8299	0.868398	Q9Y680	Peptidyl-prolyl cis-trans isomerase FKBP7	FKBP7_HUMAN
0.83012	0.868649	Q7L592	NADH dehydrogenase [ubiquinone] complex I, assembly factor 7	NDUF7_HUMAN
0.83021	0.868751	P55145	Mesencephalic astrocyte-derived neurotrophic factor	MANF_HUMAN
0.83021	0.868751	Q14571	Inositol 1,4,5-trisphosphate receptor type 2	ITPR2_HUMAN
0.83088	0.86951	Q9BT22	Chitobiosyldiphosphodolichol beta-mannosyltransferase	ALG1_HUMAN
0.83116	0.869825	Q6P4E1	Protein CASC4	CASC4_HUMAN
0.83145	0.87015	Q8IWT6	Volume-regulated anion channel subunit LRRC8A	LRC8A_HUMAN
0.83158	0.870295	P50750	Cyclin-dependent kinase 9	CDK9_HUMAN
0.83178	0.870519	P50570	Dynamin-2	DYN2_HUMAN
0.83236	0.871163	P28370	Probable global transcription activator SNF2L1	SMCA1_HUMAN
0.83244	0.871251	O95248	Myotubularin-related protein 5	MTMR5_HUMAN
0.83262	0.87145	Q96BP3	Peptidylprolyl isomerase domain and WD repeat-containing protein 1	PPWD1_HUMAN
0.83279	0.871638	P08238	Heat shock protein HSP 90-beta	HS90B_HUMAN
0.83335	0.872252	Q9HBM0	Vezatin	VEZA_HUMAN
0.83336	0.872263	Q5QJE6	Deoxynucleotidyltransferase terminal-interacting protein 2	TDIF2_HUMAN
0.83358	0.872503	Q9NRG9	Aladin	AAAS_HUMAN
0.83414	0.873112	P14324	Farnesyl pyrophosphate synthase	FPPS_HUMAN
0.83435	0.873339	Q9NUU7	ATP-dependent RNA helicase DDX19A	DD19A_HUMAN
0.83438	0.873371	P23258;Q9NRH3	Tubulin gamma-1 chain	TBG1_HUMAN
0.83445	0.873447	Q8WWH5	Probable tRNA pseudouridine synthase 1	TRUB1_HUMAN
0.83451	0.873512	Q9NW08	DNA-directed RNA polymerase III subunit RPC2	RPC2_HUMAN
0.83463	0.873641	Q9NXR1	Nuclear distribution protein nudE homolog 1	NDE1_HUMAN
0.83475	0.87377	Q9Y6H1;Q5T1J5	Putative coiled-coil-helix-coiled-coil-helix domain-containing protein CHCHD2P9, mitochondrial	CHCH9_HUMAN
0.83487	0.873899	Q13042	Cell division cycle protein 16 homolog	CDC16_HUMAN
0.83543	0.874498	Q6P161	39S ribosomal protein L54, mitochondrial	RM54_HUMAN
0.83612	0.87523	Q8TE77	Protein phosphatase Slingshot homolog 3	SSH3_HUMAN
0.83621	0.875325	O15321	Transmembrane 9 superfamily member 1	TM9S1_HUMAN
0.83629	0.87541	Q5JVF3	PCI domain-containing protein 2	PCID2_HUMAN
0.83633	0.875452	Q8IZL8	Proline-, glutamic acid- and leucine-rich protein 1	PELP1_HUMAN
0.83638	0.875505	Q7Z460	CLIP-associating protein 1	CLAP1_HUMAN
0.83667	0.87581	Q8NC56	LEM domain-containing protein 2	LEMD2_HUMAN
0.83667	0.87581	Q9HCU5	Prolactin regulatory element-binding protein	PREB_HUMAN
0.83675	0.875894	Q5SYE7	NHS-like protein 1	NHSL1_HUMAN
0.83686	0.876009	Q8IYU8	Calcium uptake protein 2, mitochondrial	MICU2_HUMAN
0.83723	0.876396	P12268	Inosine-5'-monophosphate dehydrogenase 2	IMDH2_HUMAN
0.83732	0.87649	Q9Y617	Phosphoserine aminotransferase	SERC_HUMAN
0.83742	0.876594	P78316	Nucleolar protein 14	NOP14_HUMAN
0.83751	0.876687	O60318	Germinal-center associated nuclear protein	GANP_HUMAN
0.83758	0.87676	Q8WVM8	Sec1 family domain-containing protein 1	SCFD1_HUMAN
0.83769	0.876874	P49326	Dimethylaniline monooxygenase [N-oxide-forming] 5	FMO5_HUMAN
0.83769	0.876874	Q9H845	Acyl-CoA dehydrogenase family member 9, mitochondrial	ACAD9_HUMAN
0.83774	0.876926	Q9Y371	Endophilin-B1	SHLB1_HUMAN
0.83812	0.877319	Q02818	Nucleobindin-1	NUCB1_HUMAN
0.83812	0.877319	Q12789	General transcription factor 3C polypeptide 1	TF3C1_HUMAN
0.83862	0.877833	P53999	Activated RNA polymerase II transcriptional coactivator p15	TCP4_HUMAN
0.8387	0.877915	Q93050	V-type proton ATPase 116 kDa subunit a isoform 1	VPP1_HUMAN
0.83875	0.877966	Q9H2U2	Inorganic pyrophosphatase 2, mitochondrial	IPYR2_HUMAN
0.83878	0.877997	Q9UJC3	Protein Hook homolog 1	HOOK1_HUMAN
0.83899	0.878211	Q13200	26S proteasome non-ATPase regulatory subunit 2	PSMD2_HUMAN
0.83909	0.878313	P51665	26S proteasome non-ATPase regulatory subunit 7	PSMD7_HUMAN
0.83922	0.878446	Q6PJI9	WD repeat-containing protein 59	WDR59_HUMAN
0.83952	0.878751	Q16718	NADH dehydrogenase [ubiquinone] 1 alpha subcomplex subunit 5	NDUA5_HUMAN
0.83975	0.878984	Q92888	Rho guanine nucleotide exchange factor 1	ARHG1_HUMAN
0.83988	0.879115	P82675	28S ribosomal protein S5, mitochondrial	RT05_HUMAN
0.84026	0.879498	P23434	Glycine cleavage system H protein, mitochondrial	GCSH_HUMAN
0.84029	0.879528	Q13526	Peptidyl-prolyl cis-trans isomerase NIMA-interacting 1	PIN1_HUMAN
0.84051	0.879748	Q96SY0	von Willebrand factor A domain-containing protein 9	VWA9_HUMAN
0.84053	0.879768	Q9P0V3	SH3 domain-binding protein 4	SH3B4_HUMAN
0.84058	0.879819	O60231	Putative pre-mRNA-splicing factor ATP-dependent RNA helicase DHX16	DHX16_HUMAN
0.84064	0.879879	P31153	S-adenosylmethionine synthase isoform type-2	METK2_HUMAN
0.84064	0.879879	Q9H501	ESF1 homolog	ESF1_HUMAN
0.84098	0.880218	Q13263	Transcription intermediary factor 1-beta	TIF1B_HUMAN
0.84109	0.880327	Q9Y2P8	RNA 3'-terminal phosphate cyclase-like protein	RCL1_HUMAN
0.84132	0.880556	Q96EK7	Constitutive coactivator of peroxisome proliferator-activated receptor gamma	F120B_HUMAN
0.84187	0.8811	P02679	Fibrinogen gamma chain	FIBG_HUMAN
0.84221	0.881434	Q8IX01	SURP and G-patch domain-containing protein 2	SUGP2_HUMAN
0.84229	0.881513	P37198	Nuclear pore glycoprotein p62	NUP62_HUMAN
0.84229	0.881513	P80303	Nucleobindin-2	NUCB2_HUMAN
0.84231	0.881532	Q02218	2-oxoglutarate dehydrogenase, mitochondrial	ODO1_HUMAN
0.84237	0.881591	Q9BSC4	Nucleolar protein 10	NOL10_HUMAN
0.84238	0.881601	Q10471	Polypeptide N-acetylgalactosaminyltransferase 2	GALT2_HUMAN
0.84248	0.881699	O60763	General vesicular transport factor p115	USO1_HUMAN
0.84316	0.882361	O15042	U2 snRNP-associated SURP motif-containing protein	SR140_HUMAN
0.84323	0.882429	O43432	Eukaryotic translation initiation factor 4 gamma 3	IF4G3_HUMAN
0.84327	0.882468	P36578	60S ribosomal protein L4	RL4_HUMAN
0.84331	0.882506	O14617	AP-3 complex subunit delta-1	AP3D1_HUMAN
0.84372	0.882902	Q2TAA5	GDP-Man:Man(3)GlcNAc(2)-PP-Dol alpha-1,2-mannosyltransferase	ALG11_HUMAN
0.84382	0.882999	P27635	60S ribosomal protein L10	RL10_HUMAN
0.84393	0.883104	Q8N5C6	S1 RNA-binding domain-containing protein 1	SRBD1_HUMAN
0.84404	0.88321	Q9Y5K5	Ubiquitin carboxyl-terminal hydrolase isozyme L5	UCHL5_HUMAN
0.84407	0.883239	P24928	DNA-directed RNA polymerase II subunit RPB1	RPB1_HUMAN
0.84417	0.883335	O43318	Mitogen-activated protein kinase kinase kinase 7	M3K7_HUMAN
0.84424	0.883402	P30711	Glutathione S-transferase theta-1	GSTT1_HUMAN
0.84425	0.883411	Q8IUX1	Complex I assembly factor TMEM126B, mitochondrial	T126B_HUMAN
0.84427	0.88343	P33316	Deoxyuridine 5'-triphosphate nucleotidohydrolase, mitochondrial	DUT_HUMAN
0.84436	0.883517	P52815	39S ribosomal protein L12, mitochondrial	RM12_HUMAN
0.84446	0.883612	Q9Y446	Plakophilin-3	PKP3_HUMAN
0.84466	0.883803	Q96NB2	Sideroflexin-2	SFXN2_HUMAN
0.84472	0.88386	Q13190	Syntaxin-5	STX5_HUMAN
0.84474	0.883879	P54920	Alpha-soluble NSF attachment protein	SNAA_HUMAN
0.84488	0.884012	P40616	ADP-ribosylation factor-like protein 1	ARL1_HUMAN
0.84538	0.884486	P15144	Aminopeptidase N	AMPN_HUMAN
0.84549	0.884589	Q9NRZ7	1-acyl-sn-glycerol-3-phosphate acyltransferase gamma	PLCC_HUMAN
0.84573	0.884815	Q96RP9	Elongation factor G, mitochondrial	EFGM_HUMAN
0.84578	0.884862	Q9H4A5	Golgi phosphoprotein 3-like	GLP3L_HUMAN
0.84603	0.885097	Q8N0Z6	Tetratricopeptide repeat protein 5	TTC5_HUMAN
0.84604	0.885106	P49023	Paxillin	PAXI_HUMAN
0.84623	0.885284	Q8N3C0	Activating signal cointegrator 1 complex subunit 3	ASCC3_HUMAN
0.8464	0.885443	P49589	Cysteine--tRNA ligase, cytoplasmic	SYCC_HUMAN
0.8467	0.885722	Q9BVJ6	U3 small nucleolar RNA-associated protein 14 homolog A	UT14A_HUMAN
0.847	0.886	P52907	F-actin-capping protein subunit alpha-1	CAZA1_HUMAN
0.84723	0.886213	Q13596	Sorting nexin-1	SNX1_HUMAN
0.84743	0.886397	Q13501	Sequestosome-1	SQSTM_HUMAN
0.84764	0.886591	Q9H2J4	Phosducin-like protein 3	PDCL3_HUMAN
0.84769	0.886637	O00161	Synaptosomal-associated protein 23	SNP23_HUMAN
0.84818	0.887085	O60884	DnaJ homolog subfamily A member 2	DNJA2_HUMAN
0.84878	0.887631	Q14258	E3 ubiquitin/ISG15 ligase TRIM25	TRI25_HUMAN
0.84895	0.887785	Q07020	60S ribosomal protein L18	RL18_HUMAN
0.84901	0.887839	P02794	Ferritin heavy chain	FRIH_HUMAN
0.84916	0.887974	Q96ST2	Protein IWS1 homolog	IWS1_HUMAN
0.84927	0.888074	P08708;P0CW22	40S ribosomal protein S17	RS17_HUMAN
0.84961	0.888379	Q8WYP5	Protein ELYS	ELYS_HUMAN
0.84981	0.888558	A8CG34;Q96HA1	Nuclear envelope pore membrane protein POM 121C	P121C_HUMAN
0.85006	0.888782	Q9UBM7	7-dehydrocholesterol reductase	DHCR7_HUMAN
0.85011	0.888826	Q9NYY8	FAST kinase domain-containing protein 2	FAKD2_HUMAN
0.85043	0.889111	O75312	Zinc finger protein ZPR1	ZPR1_HUMAN
0.85045	0.889129	Q6UB35	Monofunctional C1-tetrahydrofolate synthase, mitochondrial	C1TM_HUMAN
0.85048	0.889156	Q9BZL6	Serine/threonine-protein kinase D2	KPCD2_HUMAN
0.85058	0.889244	O43776	Asparagine--tRNA ligase, cytoplasmic	SYNC_HUMAN
0.85064	0.889297	Q9H6E4	Coiled-coil domain-containing protein 134	CC134_HUMAN
0.85071	0.889359	O94906	Pre-mRNA-processing factor 6	PRP6_HUMAN
0.85098	0.889598	Q9HAV7	GrpE protein homolog 1, mitochondrial	GRPE1_HUMAN
0.85103	0.889642	O95865	N(G),N(G)-dimethylarginine dimethylaminohydrolase 2	DDAH2_HUMAN
0.85107	0.889678	Q9H0E9	Bromodomain-containing protein 8	BRD8_HUMAN
0.85108	0.889686	P78537	Biogenesis of lysosome-related organelles complex 1 subunit 1	BL1S1_HUMAN
0.85109	0.889695	P49327	3-oxoacyl-[acyl-carrier-protein] reductase	FAS_HUMAN
0.85116	0.889757	P21397	Amine oxidase [flavin-containing] A	AOFA_HUMAN
0.85118	0.889774	Q96DM3	Uncharacterized protein C18orf8	MIC1_HUMAN
0.85128	0.889862	Q15404	Ras suppressor protein 1	RSU1_HUMAN
0.85132	0.889898	Q13283	Ras GTPase-activating protein-binding protein 1	G3BP1_HUMAN
0.85143	0.889994	Q9NX24	H/ACA ribonucleoprotein complex subunit 2	NHP2_HUMAN
0.85147	0.890029	Q9Y3D7	Mitochondrial import inner membrane translocase subunit TIM16	TIM16_HUMAN
0.85151	0.890064	Q9NRV9	Heme-binding protein 1	HEBP1_HUMAN
0.85157	0.890117	P02545	Prelamin-A/C	LMNA_HUMAN
0.85157	0.890117	Q96AX1	Vacuolar protein sorting-associated protein 33A	VP33A_HUMAN
0.85158	0.890126	Q9H6R7	WD repeat-containing protein C2orf44	CB044_HUMAN
0.85161	0.890152	P49915	GMP synthase [glutamine-hydrolyzing]	GUAA_HUMAN
0.85168	0.890213	Q6PID6	Tetratricopeptide repeat protein 33	TTC33_HUMAN
0.85181	0.890327	Q02952	A-kinase anchor protein 12	AKA12_HUMAN
0.85195	0.890449	P34932	Heat shock 70 kDa protein 4	HSP74_HUMAN
0.85232	0.890771	P67809	Nuclease-sensitive element-binding protein 1	YBOX1_HUMAN
0.85238	0.890823	Q16512	Serine/threonine-protein kinase N1	PKN1_HUMAN
0.85241	0.890849	P62195	26S protease regulatory subunit 8	PRS8_HUMAN
0.85249	0.890919	Q6P3W7	SCY1-like protein 2	SCYL2_HUMAN
0.85299	0.891351	Q13085	Acetyl-CoA carboxylase 1	ACACA_HUMAN
0.85301	0.891368	Q14684	Ribosomal RNA processing protein 1 homolog B	RRP1B_HUMAN
0.85315	0.891488	Q8WVQ1	Soluble calcium-activated nucleotidase 1	CANT1_HUMAN
0.85344	0.891737	Q9Y2Q3	Glutathione S-transferase kappa 1	GSTK1_HUMAN
0.85355	0.891831	P55265	Double-stranded RNA-specific adenosine deaminase	DSRAD_HUMAN
0.85363	0.8919	Q96I59	Probable asparagine--tRNA ligase, mitochondrial	SYNM_HUMAN
0.8537	0.891959	O43290	U4/U6.U5 tri-snRNP-associated protein 1	SNUT1_HUMAN
0.85373	0.891985	P27797	Calreticulin	CALR_HUMAN
0.85392	0.892147	Q96DZ1	Endoplasmic reticulum lectin 1	ERLEC_HUMAN
0.85402	0.892232	P46100	Transcriptional regulator ATRX	ATRX_HUMAN
0.85402	0.892232	Q92625	Ankyrin repeat and SAM domain-containing protein 1A	ANS1A_HUMAN
0.85419	0.892377	Q15006	ER membrane protein complex subunit 2	EMC2_HUMAN
0.85472	0.892825	P43487	Ran-specific GTPase-activating protein	RANG_HUMAN
0.85476	0.892859	Q9BW27	Nuclear pore complex protein Nup85	NUP85_HUMAN
0.85496	0.893027	Q9BY67	Cell adhesion molecule 1	CADM1_HUMAN
0.85501	0.89307	P05388;Q8NHW5	60S acidic ribosomal protein P0	RLA0_HUMAN
0.85538	0.89338	P16591	Tyrosine-protein kinase Fer	FER_HUMAN
0.85541	0.893405	O60664	Perilipin-3	PLIN3_HUMAN
0.85554	0.893514	Q6ZRV2	Protein FAM83H	FA83H_HUMAN
0.85567	0.893622	O75354	Ectonucleoside triphosphate diphosphohydrolase 6	ENTP6_HUMAN
0.85572	0.893664	O95782	AP-2 complex subunit alpha-1	AP2A1_HUMAN
0.85576	0.893697	Q8IVH8	Mitogen-activated protein kinase kinase kinase kinase 3	M4K3_HUMAN
0.85579	0.893722	P12277	Creatine kinase B-type	KCRB_HUMAN
0.8559	0.893814	Q14790	Caspase-8 subunit p18	CASP8_HUMAN
0.85593	0.893839	Q8IYB7	DIS3-like exonuclease 2	DI3L2_HUMAN
0.85598	0.89388	Q9UNX3;P61254	60S ribosomal protein L26	RL26_HUMAN
0.85606	0.893947	Q86W92	Liprin-beta-1	LIPB1_HUMAN
0.85648	0.894295	P06746	DNA polymerase beta	DPOLB_HUMAN
0.85674	0.894509	P61224;A6NIZ1	Ras-related protein Rap-1b-like protein	RP1BL_HUMAN
0.85686	0.894608	Q9P013	Spliceosome-associated protein CWC15 homolog	CWC15_HUMAN
0.85703	0.894747	P46778	60S ribosomal protein L21	RL21_HUMAN
0.85733	0.894993	P01034	Cystatin-C	CYTC_HUMAN
0.85739	0.895042	Q9BYD2	39S ribosomal protein L9, mitochondrial	RM09_HUMAN
0.85761	0.895222	Q8WVC0	RNA polymerase-associated protein LEO1	LEO1_HUMAN
0.85816	0.895669	O75575	DNA-directed RNA polymerase III subunit RPC9	RPC9_HUMAN
0.85873	0.896128	Q92499	ATP-dependent RNA helicase DDX1	DDX1_HUMAN
0.85886	0.896233	P04637	Cellular tumor antigen p53	P53_HUMAN
0.85893	0.896289	Q6UXV4	Apolipoprotein O-like	APOOL_HUMAN
0.85924	0.896537	O15258	Protein RER1	RER1_HUMAN
0.8593	0.896585	Q9BXJ9	N-alpha-acetyltransferase 15, NatA auxiliary subunit	NAA15_HUMAN
0.85935	0.896625	P05387	60S acidic ribosomal protein P2	RLA2_HUMAN
0.85941	0.896673	O14802	DNA-directed RNA polymerase III subunit RPC1	RPC1_HUMAN
0.85943	0.896689	Q92538	Golgi-specific brefeldin A-resistance guanine nucleotide exchange factor 1	GBF1_HUMAN
0.85971	0.896912	Q9NR09	Baculoviral IAP repeat-containing protein 6	BIRC6_HUMAN
0.86004	0.897174	O60684	Importin subunit alpha-7	IMA7_HUMAN
0.8601	0.897221	P55036	26S proteasome non-ATPase regulatory subunit 4	PSMD4_HUMAN
0.86017	0.897277	O15460	Prolyl 4-hydroxylase subunit alpha-2	P4HA2_HUMAN
0.86035	0.897419	Q9NQS1	Cell death regulator Aven	AVEN_HUMAN
0.86044	0.89749	Q9Y3D6	Mitochondrial fission 1 protein	FIS1_HUMAN
0.86045	0.897498	Q9Y6I9	Testis-expressed sequence 264 protein	TX264_HUMAN
0.86088	0.897835	Q13017	Rho GTPase-activating protein 5	RHG05_HUMAN
0.86096	0.897898	Q6PGP7	Tetratricopeptide repeat protein 37	TTC37_HUMAN
0.86105	0.897969	Q13356	Peptidyl-prolyl cis-trans isomerase-like 2	PPIL2_HUMAN
0.86128	0.898148	Q9Y676	28S ribosomal protein S18b, mitochondrial	RT18B_HUMAN
0.86157	0.898374	Q01844	RNA-binding protein EWS	EWS_HUMAN
0.86168	0.89846	Q15029	116 kDa U5 small nuclear ribonucleoprotein component	U5S1_HUMAN
0.86168	0.89846	Q9P0M6	Core histone macro-H2A.2	H2AW_HUMAN
0.86171	0.898483	O15446	DNA-directed RNA polymerase I subunit RPA34	RPA34_HUMAN
0.86204	0.898738	Q9Y295	Developmentally-regulated GTP-binding protein 1	DRG1_HUMAN
0.8622	0.898862	P18124	60S ribosomal protein L7	RL7_HUMAN
0.86225	0.898901	Q9H8H0	Nucleolar protein 11	NOL11_HUMAN
0.86233	0.898962	Q9Y2Y0	ADP-ribosylation factor-like protein 2-binding protein	AR2BP_HUMAN
0.86246	0.899062	Q92545	Transmembrane protein 131	TM131_HUMAN
0.86248	0.899078	Q5T6F2	Ubiquitin-associated protein 2	UBAP2_HUMAN
0.86254	0.899124	P08107	Heat shock 70 kDa protein 1A/1B	HSP71_HUMAN
0.86274	0.899277	Q92797	Symplekin	SYMPK_HUMAN
0.86369	0.900002	P63098	Calcineurin subunit B type 1	CANB1_HUMAN
0.86375	0.900047	Q96JJ3	Engulfment and cell motility protein 2	ELMO2_HUMAN
0.8643	0.900462	Q9UPU5	Ubiquitin carboxyl-terminal hydrolase 24	UBP24_HUMAN
0.86435	0.9005	Q6ZMI0	Protein phosphatase 1 regulatory subunit 21	PPR21_HUMAN
0.86443	0.90056	Q13459	Unconventional myosin-IXb	MYO9B_HUMAN
0.86482	0.900853	P06132	Uroporphyrinogen decarboxylase	DCUP_HUMAN
0.86491	0.90092	Q9NZW5	MAGUK p55 subfamily member 6	MPP6_HUMAN
0.86516	0.901106	O15027	Protein transport protein Sec16A	SC16A_HUMAN
0.86542	0.9013	Q13435	Splicing factor 3B subunit 2	SF3B2_HUMAN
0.86564	0.901463	Q969J3	Loss of heterozygosity 12 chromosomal region 1 protein	L12R1_HUMAN
0.8657	0.901508	O14976	Cyclin-G-associated kinase	GAK_HUMAN
0.86573	0.90153	O14579	Coatomer subunit epsilon	COPE_HUMAN
0.8658	0.901582	Q8WUB8	PHD finger protein 10	PHF10_HUMAN
0.86583	0.901604	Q9H2U1	ATP-dependent RNA helicase DHX36	DHX36_HUMAN
0.8659	0.901655	P62913	60S ribosomal protein L11	RL11_HUMAN
0.86592	0.90167	Q6P158	Putative ATP-dependent RNA helicase DHX57	DHX57_HUMAN
0.86598	0.901715	Q9BTT6	Leucine-rich repeat-containing protein 1	LRRC1_HUMAN
0.86628	0.901935	Q969S9	Ribosome-releasing factor 2, mitochondrial	RRF2M_HUMAN
0.86652	0.902112	O75844	CAAX prenyl protease 1 homolog	FACE1_HUMAN
0.86669	0.902236	Q8IWI9	MAX gene-associated protein	MGAP_HUMAN
0.8667	0.902244	Q96KP4	Cytosolic non-specific dipeptidase	CNDP2_HUMAN
0.867	0.902463	P46939	Utrophin	UTRO_HUMAN
0.86707	0.902514	P18859	ATP synthase-coupling factor 6, mitochondrial	ATP5J_HUMAN
0.86711	0.902543	Q9H773	dCTP pyrophosphatase 1	DCTP1_HUMAN
0.86715	0.902572	P33176	Kinesin-1 heavy chain	KINH_HUMAN
0.86739	0.902746	O95391	Pre-mRNA-splicing factor SLU7	SLU7_HUMAN
0.86742	0.902768	P41252	Isoleucine--tRNA ligase, cytoplasmic	SYIC_HUMAN
0.86769	0.902964	P56182	Ribosomal RNA processing protein 1 homolog A	RRP1_HUMAN
0.86844	0.903504	Q9UBW8	COP9 signalosome complex subunit 7a	CSN7A_HUMAN
0.86902	0.903918	P51572	B-cell receptor-associated protein 31	BAP31_HUMAN
0.86947	0.904237	P42858	Huntingtin	HD_HUMAN
0.86981	0.904478	Q9Y2H6	Fibronectin type-III domain-containing protein 3A	FND3A_HUMAN
0.87021	0.904759	Q10567	AP-1 complex subunit beta-1	AP1B1_HUMAN
0.87023	0.904773	Q4J6C6	Prolyl endopeptidase-like	PPCEL_HUMAN
0.87027	0.904801	P30048	Thioredoxin-dependent peroxide reductase, mitochondrial	PRDX3_HUMAN
0.87032	0.904836	O43823	A-kinase anchor protein 8	AKAP8_HUMAN
0.87043	0.904914	Q8N8A6	ATP-dependent RNA helicase DDX51	DDX51_HUMAN
0.87074	0.90513	P61088;Q5JXB2	Ubiquitin-conjugating enzyme E2 N	UBE2N_HUMAN
0.87093	0.905263	Q8N5F7	NF-kappa-B-activating protein	NKAP_HUMAN
0.87094	0.90527	Q9P000	COMM domain-containing protein 9	COMD9_HUMAN
0.87122	0.905464	Q9UL18;Q9HCK5	Protein argonaute-4	AGO4_HUMAN
0.87124	0.905478	Q76FK4	Nucleolar protein 8	NOL8_HUMAN
0.87128	0.905506	P31749	RAC-alpha serine/threonine-protein kinase	AKT1_HUMAN
0.87135	0.905554	Q9Y376	Calcium-binding protein 39	CAB39_HUMAN
0.87137	0.905568	Q9NX63	Coiled-coil-helix-coiled-coil-helix domain-containing protein 3, mitochondrial	CHCH3_HUMAN
0.87143	0.90561	Q14137	Ribosome biogenesis protein BOP1	BOP1_HUMAN
0.87145	0.905624	P62249	40S ribosomal protein S16	RS16_HUMAN
0.87146	0.90563	P29218	Inositol monophosphatase 1	IMPA1_HUMAN
0.87147	0.905637	O43592	Exportin-T	XPOT_HUMAN
0.87204	0.90603	Q9UI09	NADH dehydrogenase [ubiquinone] 1 alpha subcomplex subunit 12	NDUAC_HUMAN
0.87208	0.906058	Q15061	WD repeat-containing protein 43	WDR43_HUMAN
0.87225	0.906174	Q9Y2R4	Probable ATP-dependent RNA helicase DDX52	DDX52_HUMAN
0.87227	0.906188	Q9NVA2	Septin-11	SEP11_HUMAN
0.87231	0.906216	Q9Y2D4	Exocyst complex component 6B	EXC6B_HUMAN
0.87243	0.906298	Q12905	Interleukin enhancer-binding factor 2	ILF2_HUMAN
0.87263	0.906434	O75394	39S ribosomal protein L33, mitochondrial	RM33_HUMAN
0.87271	0.906489	Q9NQT5	Exosome complex component RRP40	EXOS3_HUMAN
0.87283	0.906571	P51692;P42229	Signal transducer and activator of transcription 5A	STA5A_HUMAN
0.87295	0.906652	O15347	High mobility group protein B3	HMGB3_HUMAN
0.87305	0.90672	Q53EP0	Fibronectin type III domain-containing protein 3B	FND3B_HUMAN
0.87327	0.90687	Q92643	GPI-anchor transamidase	GPI8_HUMAN
0.87349	0.907018	Q9Y266	Nuclear migration protein nudC	NUDC_HUMAN
0.8735	0.907025	Q7KZF4	Staphylococcal nuclease domain-containing protein 1	SND1_HUMAN
0.87362	0.907106	Q9P015	39S ribosomal protein L15, mitochondrial	RM15_HUMAN
0.87364	0.90712	Q7Z2E3	Aprataxin	APTX_HUMAN
0.87377	0.907207	Q96GQ7	Probable ATP-dependent RNA helicase DDX27	DDX27_HUMAN
0.87389	0.907288	Q99442	Translocation protein SEC62	SEC62_HUMAN
0.87398	0.907348	P42345	Serine/threonine-protein kinase mTOR	MTOR_HUMAN
0.87424	0.907523	Q9HD20	Manganese-transporting ATPase 13A1	AT131_HUMAN
0.87424	0.907523	Q9Y230	RuvB-like 2	RUVB2_HUMAN
0.87455	0.90773	P11171	Protein 4.1	41_HUMAN
0.87458	0.90775	P19388	DNA-directed RNA polymerases I, II, and III subunit RPABC1	RPAB1_HUMAN
0.87493	0.907983	Q14376	UDP-glucose 4-epimerase	GALE_HUMAN
0.87499	0.908023	Q8N9T8	Protein KRI1 homolog	KRI1_HUMAN
0.87509	0.908089	Q9NWQ9	Uncharacterized protein C14orf119	CN119_HUMAN
0.87531	0.908235	Q09028	Histone-binding protein RBBP4	RBBP4_HUMAN
0.87571	0.908499	P07947	Tyrosine-protein kinase Yes	YES_HUMAN
0.87576	0.908532	P62701	40S ribosomal protein S4, X isoform	RS4X_HUMAN
0.87579	0.908552	Q9NY33	Dipeptidyl peptidase 3	DPP3_HUMAN
0.87585	0.908591	Q9Y520	Protein PRRC2C	PRC2C_HUMAN
0.87618	0.908808	Q96BM9	ADP-ribosylation factor-like protein 8A	ARL8A_HUMAN
0.8765	0.909017	Q86V81	THO complex subunit 4	THOC4_HUMAN
0.87653	0.909036	P82933	28S ribosomal protein S9, mitochondrial	RT09_HUMAN
0.87694	0.909303	P62753	40S ribosomal protein S6	RS6_HUMAN
0.87712	0.90942	P27105	Erythrocyte band 7 integral membrane protein	STOM_HUMAN
0.8773	0.909536	Q7Z402	Transmembrane channel-like protein 7	TMC7_HUMAN
0.87733	0.909556	Q6ZXV5	Transmembrane and TPR repeat-containing protein 3	TMTC3_HUMAN
0.87735	0.909569	O60934	Nibrin	NBN_HUMAN
0.87736	0.909575	P20042	Eukaryotic translation initiation factor 2 subunit 2	IF2B_HUMAN
0.87738	0.909588	Q99757	Thioredoxin, mitochondrial	THIOM_HUMAN
0.87755	0.909698	Q15233	Non-POU domain-containing octamer-binding protein	NONO_HUMAN
0.87773	0.909813	O00461	Golgi integral membrane protein 4	GOLI4_HUMAN
0.87774	0.90982	Q96HY6	DDRGK domain-containing protein 1	DDRGK_HUMAN
0.87809	0.910044	Q01804	OTU domain-containing protein 4	OTUD4_HUMAN
0.87883	0.910516	O95433	Activator of 90 kDa heat shock protein ATPase homolog 1	AHSA1_HUMAN
0.87895	0.910593	O14974	Protein phosphatase 1 regulatory subunit 12A	MYPT1_HUMAN
0.87915	0.910719	Q9Y2A7	Nck-associated protein 1	NCKP1_HUMAN
0.87922	0.910763	Q9NRL2	Bromodomain adjacent to zinc finger domain protein 1A	BAZ1A_HUMAN
0.87952	0.910953	Q9Y2R9	28S ribosomal protein S7, mitochondrial	RT07_HUMAN
0.87955	0.910972	Q8N442	Translation factor GUF1, mitochondrial	GUF1_HUMAN
0.87963	0.911022	Q9NY61	Protein AATF	AATF_HUMAN
0.8797	0.911066	O00584	Ribonuclease T2	RNT2_HUMAN
0.88048	0.911554	Q9H974	Queuine tRNA-ribosyltransferase subunit QTRTD1	QTRD1_HUMAN
0.88052	0.911579	O75396	Vesicle-trafficking protein SEC22b	SC22B_HUMAN
0.88053	0.911585	Q9H9B1	Histone-lysine N-methyltransferase EHMT1	EHMT1_HUMAN
0.88059	0.911623	Q8TCS8	Polyribonucleotide nucleotidyltransferase 1, mitochondrial	PNPT1_HUMAN
0.88083	0.911772	Q00535	Cyclin-dependent kinase 5	CDK5_HUMAN
0.88104	0.911902	Q03154	Aminoacylase-1	ACY1_HUMAN
0.88118	0.911988	Q2NL82	Pre-rRNA-processing protein TSR1 homolog	TSR1_HUMAN
0.88134	0.912087	O75533	Splicing factor 3B subunit 1	SF3B1_HUMAN
0.88135	0.912093	P09874	Poly [ADP-ribose] polymerase 1	PARP1_HUMAN
0.88147	0.912167	Q96P16	Regulation of nuclear pre-mRNA domain-containing protein 1A	RPR1A_HUMAN
0.88154	0.91221	P52926	High mobility group protein HMGI-C	HMGA2_HUMAN
0.88165	0.912278	Q16543	Hsp90 co-chaperone Cdc37	CDC37_HUMAN
0.88167	0.91229	P53621	Xenin	COPA_HUMAN
0.88175	0.91234	Q9BWS9	Chitinase domain-containing protein 1	CHID1_HUMAN
0.88177	0.912352	O00429	Dynamin-1-like protein	DNM1L_HUMAN
0.88196	0.912468	P47897	Glutamine--tRNA ligase	SYQ_HUMAN
0.882	0.912493	Q9ULH7	MKL/myocardin-like protein 2	MKL2_HUMAN
0.8821	0.912554	Q96DI7	U5 small nuclear ribonucleoprotein 40 kDa protein	SNR40_HUMAN
0.88216	0.912591	O75410	Transforming acidic coiled-coil-containing protein 1	TACC1_HUMAN
0.88218	0.912603	Q99570	Phosphoinositide 3-kinase regulatory subunit 4	PI3R4_HUMAN
0.88221	0.912621	Q92576	PHD finger protein 3	PHF3_HUMAN
0.88226	0.912652	Q12874	Splicing factor 3A subunit 3	SF3A3_HUMAN
0.8824	0.912737	P49916	DNA ligase 3	DNLI3_HUMAN
0.88272	0.912932	Q8N543	Prolyl 3-hydroxylase OGFOD1	OGFD1_HUMAN
0.88289	0.913035	A6NDU8	UPF0600 protein C5orf51	CE051_HUMAN
0.88296	0.913077	Q969V5	Mitochondrial ubiquitin ligase activator of NFKB 1	MUL1_HUMAN
0.88318	0.91321	Q69YN2	CWF19-like protein 1	C19L1_HUMAN
0.88328	0.913271	Q04637	Eukaryotic translation initiation factor 4 gamma 1	IF4G1_HUMAN
0.88373	0.913541	P60228	Eukaryotic translation initiation factor 3 subunit E	EIF3E_HUMAN
0.88379	0.913577	Q5T0D9	Tumor protein p63-regulated gene 1-like protein	TPRGL_HUMAN
0.88391	0.913649	Q9H204	Mediator of RNA polymerase II transcription subunit 28	MED28_HUMAN
0.88395	0.913673	Q12765	Secernin-1	SCRN1_HUMAN
0.88459	0.914055	Q93008	Probable ubiquitin carboxyl-terminal hydrolase FAF-X	USP9X_HUMAN
0.88465	0.914091	Q587I9	Vesicle transport protein SFT2C	SFT2C_HUMAN
0.88533	0.914493	Q96MY1	Uncharacterized protein C20orf112	CT112_HUMAN
0.88547	0.914575	P31040	Succinate dehydrogenase [ubiquinone] flavoprotein subunit, mitochondrial	SDHA_HUMAN
0.88553	0.91461	P53992	Protein transport protein Sec24C	SC24C_HUMAN
0.88557	0.914634	Q12929	Epidermal growth factor receptor kinase substrate 8	EPS8_HUMAN
0.88568	0.914699	Q5T160	Probable arginine--tRNA ligase, mitochondrial	SYRM_HUMAN
0.88575	0.91474	Q8N7H5	RNA polymerase II-associated factor 1 homolog	PAF1_HUMAN
0.88602	0.914898	Q86U44	N6-adenosine-methyltransferase 70 kDa subunit	MTA70_HUMAN
0.88609	0.914939	Q8WWI5	Choline transporter-like protein 1	CTL1_HUMAN
0.88643	0.915137	P36897	TGF-beta receptor type-1	TGFR1_HUMAN
0.88656	0.915212	P51531	Probable global transcription activator SNF2L2	SMCA2_HUMAN
0.8866	0.915236	Q05655	Protein kinase C delta type regulatory subunit	KPCD_HUMAN
0.8869	0.91541	O75165	DnaJ homolog subfamily C member 13	DJC13_HUMAN
0.887	0.915467	P12004	Proliferating cell nuclear antigen	PCNA_HUMAN
0.88727	0.915623	Q9BUI4	DNA-directed RNA polymerase III subunit RPC3	RPC3_HUMAN
0.88735	0.915669	P40763	Signal transducer and activator of transcription 3	STAT3_HUMAN
0.8877	0.91587	Q12768	WASH complex subunit strumpellin	STRUM_HUMAN
0.88771	0.915876	O14562	Ubiquitin domain-containing protein UBFD1	UBFD1_HUMAN
0.88781	0.915933	Q02880	DNA topoisomerase 2-beta	TOP2B_HUMAN
0.88786	0.915962	Q96BP2	Coiled-coil-helix-coiled-coil-helix domain-containing protein 1	CHCH1_HUMAN
0.88799	0.916036	Q1KMD3	Heterogeneous nuclear ribonucleoprotein U-like protein 2	HNRL2_HUMAN
0.88801	0.916048	Q92835	Phosphatidylinositol 3,4,5-trisphosphate 5-phosphatase 1	SHIP1_HUMAN
0.88811	0.916105	Q15370	Transcription elongation factor B polypeptide 2	ELOB_HUMAN
0.88824	0.916179	O95456	Proteasome assembly chaperone 1	PSMG1_HUMAN
0.88824	0.916179	Q99623	Prohibitin-2	PHB2_HUMAN
0.88843	0.916287	P46379	Large proline-rich protein BAG6	BAG6_HUMAN
0.88849	0.916321	Q96Q15	Serine/threonine-protein kinase SMG1	SMG1_HUMAN
0.88851	0.916333	P35610	Sterol O-acyltransferase 1	SOAT1_HUMAN
0.88856	0.916361	O60568	Procollagen-lysine,2-oxoglutarate 5-dioxygenase 3	PLOD3_HUMAN
0.88871	0.916446	Q96DG6	Carboxymethylenebutenolidase homolog	CMBL_HUMAN
0.88871	0.916446	Q9H078	Caseinolytic peptidase B protein homolog	CLPB_HUMAN
0.88888	0.916542	P40429;Q6NVV1	60S ribosomal protein L13a	RL13A_HUMAN
0.8889	0.916554	Q96QD8	Sodium-coupled neutral amino acid transporter 2	S38A2_HUMAN
0.88891	0.916559	Q96CN7	Isochorismatase domain-containing protein 1	ISOC1_HUMAN
0.88893	0.916571	Q8IXB1	DnaJ homolog subfamily C member 10	DJC10_HUMAN
0.88919	0.916718	Q96EY4	Translation machinery-associated protein 16	TMA16_HUMAN
0.88934	0.916802	Q9Y2Z0	Suppressor of G2 allele of SKP1 homolog	SUGT1_HUMAN
0.88935	0.916808	Q7Z5L9	Interferon regulatory factor 2-binding protein 2	I2BP2_HUMAN
0.88957	0.916931	Q14690	Protein RRP5 homolog	RRP5_HUMAN
0.88959	0.916943	Q8NE62	Choline dehydrogenase, mitochondrial	CHDH_HUMAN
0.88963	0.916965	Q9BTC0	Death-inducer obliterator 1	DIDO1_HUMAN
0.88976	0.917038	P37108	Signal recognition particle 14 kDa protein	SRP14_HUMAN
0.88991	0.917122	Q5H8A4	GPI ethanolamine phosphate transferase 2	PIGG_HUMAN
0.89005	0.9172	P35573	Glycogen debranching enzyme	GDE_HUMAN
0.89011	0.917234	P51003	Poly(A) polymerase alpha	PAPOA_HUMAN
0.89028	0.917328	Q15436	Protein transport protein Sec23A	SC23A_HUMAN
0.89035	0.917367	P78417	Glutathione S-transferase omega-1	GSTO1_HUMAN
0.89068	0.917551	P61604	10 kDa heat shock protein, mitochondrial	CH10_HUMAN
0.89097	0.917711	P50213	Isocitrate dehydrogenase [NAD] subunit alpha, mitochondrial	IDH3A_HUMAN
0.89099	0.917722	Q92995	Ubiquitin carboxyl-terminal hydrolase 13	UBP13_HUMAN
0.89106	0.917761	Q8N465	D-2-hydroxyglutarate dehydrogenase, mitochondrial	D2HDH_HUMAN
0.89111	0.917788	Q06203	Amidophosphoribosyltransferase	PUR1_HUMAN
0.89124	0.91786	Q15528	Mediator of RNA polymerase II transcription subunit 22	MED22_HUMAN
0.89126	0.917871	O60506	Heterogeneous nuclear ribonucleoprotein Q	HNRPQ_HUMAN
0.89139	0.917943	Q9P0I2	ER membrane protein complex subunit 3	EMC3_HUMAN
0.89162	0.918069	Q8NEC7	Glutathione S-transferase C-terminal domain-containing protein	GSTCD_HUMAN
0.89168	0.918102	Q9NVA1	Ubiquinol-cytochrome-c reductase complex assembly factor 1	UQCC1_HUMAN
0.89182	0.918178	P30740	Leukocyte elastase inhibitor	ILEU_HUMAN
0.89191	0.918228	O00515	Ladinin-1	LAD1_HUMAN
0.89192	0.918233	O00462	Beta-mannosidase	MANBA_HUMAN
0.89195	0.918249	Q13043	Serine/threonine-protein kinase 4	STK4_HUMAN
0.89197	0.91826	Q96E11	Ribosome-recycling factor, mitochondrial	RRFM_HUMAN
0.89199	0.918271	Q5JRX3	Presequence protease, mitochondrial	PREP_HUMAN
0.89204	0.918299	P22670	MHC class II regulatory factor RFX1	RFX1_HUMAN
0.89208	0.91832	O43815	Striatin	STRN_HUMAN
0.89216	0.918364	Q9UM54	Unconventional myosin-VI	MYO6_HUMAN
0.89236	0.918473	P42566	Epidermal growth factor receptor substrate 15	EPS15_HUMAN
0.89243	0.918511	O75400	Pre-mRNA-processing factor 40 homolog A	PR40A_HUMAN
0.89252	0.91856	O00116	Alkyldihydroxyacetonephosphate synthase, peroxisomal	ADAS_HUMAN
0.89284	0.918733	Q9UP83	Conserved oligomeric Golgi complex subunit 5	COG5_HUMAN
0.89304	0.918841	O43837	Isocitrate dehydrogenase [NAD] subunit beta, mitochondrial	IDH3B_HUMAN
0.8932	0.918928	P12081	Histidine--tRNA ligase, cytoplasmic	SYHC_HUMAN
0.8935	0.919089	P28331	NADH-ubiquinone oxidoreductase 75 kDa subunit, mitochondrial	NDUS1_HUMAN
0.89384	0.919271	O75380	NADH dehydrogenase [ubiquinone] iron-sulfur protein 6, mitochondrial	NDUS6_HUMAN
0.89421	0.919469	Q9NR30	Nucleolar RNA helicase 2	DDX21_HUMAN
0.89434	0.919538	O14561	Acyl carrier protein, mitochondrial	ACPM_HUMAN
0.89469	0.919724	Q14444	Caprin-1	CAPR1_HUMAN
0.89481	0.919787	Q9GZS3	WD repeat-containing protein 61	WDR61_HUMAN
0.89504	0.919909	Q8IV38	Ankyrin repeat and MYND domain-containing protein 2	ANKY2_HUMAN
0.89537	0.920082	Q14692	Ribosome biogenesis protein BMS1 homolog	BMS1_HUMAN
0.89541	0.920103	Q15648	Mediator of RNA polymerase II transcription subunit 1	MED1_HUMAN
0.89542	0.920109	P12814	Alpha-actinin-1	ACTN1_HUMAN
0.89553	0.920166	P15531	Nucleoside diphosphate kinase A	NDKA_HUMAN
0.89563	0.920219	Q96GM5	SWI/SNF-related matrix-associated actin-dependent regulator of chromatin subfamily D member 1	SMRD1_HUMAN
0.89574	0.920277	Q7L2H7	Eukaryotic translation initiation factor 3 subunit M	EIF3M_HUMAN
0.8958	0.920308	P62861	40S ribosomal protein S30	RS30_HUMAN
0.89582	0.920318	Q9HAV4	Exportin-5	XPO5_HUMAN
0.89592	0.920371	P55060	Exportin-2	XPO2_HUMAN
0.89593	0.920376	Q02790	Peptidyl-prolyl cis-trans isomerase FKBP4	FKBP4_HUMAN
0.89595	0.920386	Q9BQE4	Selenoprotein S	SELS_HUMAN
0.89596	0.920392	Q9NV70	Exocyst complex component 1	EXOC1_HUMAN
0.89597	0.920397	Q9H1I8	Activating signal cointegrator 1 complex subunit 2	ASCC2_HUMAN
0.8961	0.920465	Q32P41	tRNA (guanine(37)-N1)-methyltransferase	TRM5_HUMAN
0.89615	0.920491	P27707	Deoxycytidine kinase	DCK_HUMAN
0.89618	0.920506	P24752	Acetyl-CoA acetyltransferase, mitochondrial	THIL_HUMAN
0.89618	0.920506	Q96A49	Synapse-associated protein 1	SYAP1_HUMAN
0.89619	0.920511	O60645	Exocyst complex component 3	EXOC3_HUMAN
0.89636	0.9206	Q15181	Inorganic pyrophosphatase	IPYR_HUMAN
0.89648	0.920662	P00390	Glutathione reductase, mitochondrial	GSHR_HUMAN
0.89671	0.920782	Q13573	SNW domain-containing protein 1	SNW1_HUMAN
0.89689	0.920875	Q01518	Adenylyl cyclase-associated protein 1	CAP1_HUMAN
0.89694	0.9209	Q9UKY7	Protein CDV3 homolog	CDV3_HUMAN
0.89709	0.920978	O95104	Splicing factor, arginine/serine-rich 15	SFR15_HUMAN
0.89717	0.921019	Q9Y4K1	Absent in melanoma 1 protein	AIM1_HUMAN
0.89722	0.921045	Q9BU89	Deoxyhypusine hydroxylase	DOHH_HUMAN
0.89728	0.921076	Q9BTA9	WW domain-containing adapter protein with coiled-coil	WAC_HUMAN
0.89749	0.921184	Q9BS26	Endoplasmic reticulum resident protein 44	ERP44_HUMAN
0.89752	0.921199	P78362	SRSF protein kinase 2 C-terminal	SRPK2_HUMAN
0.89758	0.92123	P62333	26S protease regulatory subunit 10B	PRS10_HUMAN
0.89787	0.921378	Q7Z417	Nuclear fragile X mental retardation-interacting protein 2	NUFP2_HUMAN
0.89808	0.921486	Q14152	Eukaryotic translation initiation factor 3 subunit A	EIF3A_HUMAN
0.89813	0.921511	P50224	Sulfotransferase 1A3/1A4	ST1A3_HUMAN
0.89813	0.921511	Q92599	Septin-8	SEPT8_HUMAN
0.89837	0.921633	Q99611	Selenide, water dikinase 2	SPS2_HUMAN
0.89839	0.921643	Q6P996	Pyridoxal-dependent decarboxylase domain-containing protein 1	PDXD1_HUMAN
0.89839	0.921643	Q9Y265	RuvB-like 1	RUVB1_HUMAN
0.89853	0.921714	Q9UNY4	Transcription termination factor 2	TTF2_HUMAN
0.89877	0.921836	Q9Y487	V-type proton ATPase 116 kDa subunit a isoform 2	VPP2_HUMAN
0.89925	0.922078	Q9BQ52	Zinc phosphodiesterase ELAC protein 2	RNZ2_HUMAN
0.89927	0.922088	Q9Y5X1	Sorting nexin-9	SNX9_HUMAN
0.8993	0.922103	O00442	RNA 3'-terminal phosphate cyclase	RTCA_HUMAN
0.89931	0.922108	Q9Y6M9	NADH dehydrogenase [ubiquinone] 1 beta subcomplex subunit 9	NDUB9_HUMAN
0.89939	0.922149	O60716	Catenin delta-1	CTND1_HUMAN
0.89954	0.922224	Q15365	Poly(rC)-binding protein 1	PCBP1_HUMAN
0.89954	0.922224	Q5T8P6	RNA-binding protein 26	RBM26_HUMAN
0.89975	0.922329	O75674	TOM1-like protein 1	TM1L1_HUMAN
0.89976	0.922334	P56537	Eukaryotic translation initiation factor 6	IF6_HUMAN
0.89977	0.922339	Q96GQ5	UPF0420 protein C16orf58	CP058_HUMAN
0.90018	0.922544	Q05397	Focal adhesion kinase 1	FAK1_HUMAN
0.90031	0.922609	Q9Y2G8	DnaJ homolog subfamily C member 16	DJC16_HUMAN
0.90032	0.922613	Q99614	Tetratricopeptide repeat protein 1	TTC1_HUMAN
0.90033	0.922618	Q96A26	Protein FAM162A	F162A_HUMAN
0.90086	0.922881	P46199	Translation initiation factor IF-2, mitochondrial	IF2M_HUMAN
0.90102	0.92296	P05783	Keratin, type I cytoskeletal 18	K1C18_HUMAN
0.90111	0.923005	O60524	Nuclear export mediator factor NEMF	NEMF_HUMAN
0.90113	0.923014	O75608	Acyl-protein thioesterase 1	LYPA1_HUMAN
0.90119	0.923044	Q15084	Protein disulfide-isomerase A6	PDIA6_HUMAN
0.90119	0.923044	Q96P11	Putative methyltransferase NSUN5	NSUN5_HUMAN
0.90135	0.923123	Q15024	Exosome complex component RRP42	EXOS7_HUMAN
0.90136	0.923128	Q9NQZ2	Something about silencing protein 10	SAS10_HUMAN
0.90137	0.923133	O95757	Heat shock 70 kDa protein 4L	HS74L_HUMAN
0.90137	0.923133	Q9H3P7	Golgi resident protein GCP60	GCP60_HUMAN
0.90151	0.923201	Q9HD23	Magnesium transporter MRS2 homolog, mitochondrial	MRS2_HUMAN
0.90171	0.923299	P10619	Lysosomal protective protein	PPGB_HUMAN
0.90186	0.923373	Q03519	Antigen peptide transporter 2	TAP2_HUMAN
0.9019	0.923392	Q15459	Splicing factor 3A subunit 1	SF3A1_HUMAN
0.90198	0.923431	P18074	TFIIH basal transcription factor complex helicase XPD subunit	ERCC2_HUMAN
0.90215	0.923514	Q9GZT6	Coiled-coil domain-containing protein 90B, mitochondrial	CC90B_HUMAN
0.90241	0.923641	Q13438	Protein OS-9	OS9_HUMAN
0.9025	0.923684	P54760	Ephrin type-B receptor 4	EPHB4_HUMAN
0.90253	0.923699	Q14746	Conserved oligomeric Golgi complex subunit 2	COG2_HUMAN
0.9026	0.923733	P61247	40S ribosomal protein S3a	RS3A_HUMAN
0.90272	0.923791	Q9NYU2	UDP-glucose:glycoprotein glucosyltransferase 1	UGGG1_HUMAN
0.90315	0.923999	Q9Y223	Bifunctional UDP-N-acetylglucosamine 2-epimerase/N-acetylmannosamine kinase	GLCNE_HUMAN
0.90354	0.924186	O15269	Serine palmitoyltransferase 1	SPTC1_HUMAN
0.90357	0.924201	Q7Z434	Mitochondrial antiviral-signaling protein	MAVS_HUMAN
0.9036	0.924215	Q86TG7	Retrotransposon-derived protein PEG10	PEG10_HUMAN
0.90362	0.924225	Q9Y5L4	Mitochondrial import inner membrane translocase subunit Tim13	TIM13_HUMAN
0.90365	0.924239	P36954	DNA-directed RNA polymerase II subunit RPB9	RPB9_HUMAN
0.90406	0.924435	Q9Y678	Coatomer subunit gamma-1	COPG1_HUMAN
0.90417	0.924487	P23284	Peptidyl-prolyl cis-trans isomerase B	PPIB_HUMAN
0.90421	0.924507	P61081	NEDD8-conjugating enzyme Ubc12	UBC12_HUMAN
0.90431	0.924554	Q9NQT8	Kinesin-like protein KIF13B	KI13B_HUMAN
0.90459	0.924687	P35658	Nuclear pore complex protein Nup214	NU214_HUMAN
0.90461	0.924697	Q12906	Interleukin enhancer-binding factor 3	ILF3_HUMAN
0.90481	0.924791	Q15070	Mitochondrial inner membrane protein OXA1L	OXA1L_HUMAN
0.90485	0.92481	P18887	DNA repair protein XRCC1	XRCC1_HUMAN
0.90491	0.924839	Q6VEQ5;A8K0Z3;C4AMC7;Q9NQA3;A8MWX3	WAS protein family homolog 1	WASH1_HUMAN
0.90491	0.924839	P19404	NADH dehydrogenase [ubiquinone] flavoprotein 2, mitochondrial	NDUV2_HUMAN
0.90524	0.924994	Q14241	Transcription elongation factor B polypeptide 3	ELOA1_HUMAN
0.9053	0.925022	O00186	Syntaxin-binding protein 3	STXB3_HUMAN
0.90533	0.925037	O00178	GTP-binding protein 1	GTPB1_HUMAN
0.90555	0.92514	O00330	Pyruvate dehydrogenase protein X component, mitochondrial	ODPX_HUMAN
0.90566	0.925192	Q8N163	Cell cycle and apoptosis regulator protein 2	CCAR2_HUMAN
0.90579	0.925252	P09001	39S ribosomal protein L3, mitochondrial	RM03_HUMAN
0.90579	0.925252	Q13610	Periodic tryptophan protein 1 homolog	PWP1_HUMAN
0.90605	0.925374	Q9BQ24	Zinc finger FYVE domain-containing protein 21	ZFY21_HUMAN
0.90624	0.925462	Q3LXA3	Bifunctional ATP-dependent dihydroxyacetone kinase/FAD-AMP lyase (cyclizing)	DHAK_HUMAN
0.90633	0.925504	O15372	Eukaryotic translation initiation factor 3 subunit H	EIF3H_HUMAN
0.9064	0.925537	Q9HCN8	Stromal cell-derived factor 2-like protein 1	SDF2L_HUMAN
0.90643	0.925551	Q96G23	Ceramide synthase 2	CERS2_HUMAN
0.90646	0.925565	P62158	Calmodulin	CALM_HUMAN
0.90676	0.925704	Q9GZN8	UPF0687 protein C20orf27	CT027_HUMAN
0.9068	0.925722	Q13546	Receptor-interacting serine/threonine-protein kinase 1	RIPK1_HUMAN
0.90688	0.925759	P30044	Peroxiredoxin-5, mitochondrial	PRDX5_HUMAN
0.90696	0.925796	Q2TB90	Putative hexokinase HKDC1	HKDC1_HUMAN
0.90697	0.925801	O95758	Polypyrimidine tract-binding protein 3	PTBP3_HUMAN
0.907	0.925815	Q9NZ32	Actin-related protein 10	ARP10_HUMAN
0.90704	0.925833	Q9BY42	Protein RTF2 homolog	RTF2_HUMAN
0.90707	0.925847	P15104	Glutamine synthetase	GLNA_HUMAN
0.90729	0.925948	O15541	RING finger protein 113A	R113A_HUMAN
0.90739	0.925994	Q13601	KRR1 small subunit processome component homolog	KRR1_HUMAN
0.90745	0.926022	P05423	DNA-directed RNA polymerase III subunit RPC4	RPC4_HUMAN
0.90772	0.926146	P60953	Cell division control protein 42 homolog	CDC42_HUMAN
0.90814	0.926338	Q8N9N7	Leucine-rich repeat-containing protein 57	LRC57_HUMAN
0.90823	0.926379	Q86UY8	5'-nucleotidase domain-containing protein 3	NT5D3_HUMAN
0.90827	0.926397	O15427	Monocarboxylate transporter 4	MOT4_HUMAN
0.90827	0.926397	P30050	60S ribosomal protein L12	RL12_HUMAN
0.90827	0.926397	Q9UKN8	General transcription factor 3C polypeptide 4	TF3C4_HUMAN
0.9083	0.926411	Q9UIJ7	GTP:AMP phosphotransferase AK3, mitochondrial	KAD3_HUMAN
0.90838	0.926447	P49770	Translation initiation factor eIF-2B subunit beta	EI2BB_HUMAN
0.90849	0.926497	P78344	Eukaryotic translation initiation factor 4 gamma 2	IF4G2_HUMAN
0.90858	0.926538	Q9H8Y8	Golgi reassembly-stacking protein 2	GORS2_HUMAN
0.90867	0.926579	P16662	UDP-glucuronosyltransferase 2B7	UD2B7_HUMAN
0.90867	0.926579	Q96EE3	Nucleoporin SEH1	SEH1_HUMAN
0.90875	0.926615	P39023	60S ribosomal protein L3	RL3_HUMAN
0.90878	0.926629	O15047	Histone-lysine N-methyltransferase SETD1A	SET1A_HUMAN
0.90878	0.926629	P23246	Splicing factor, proline- and glutamine-rich	SFPQ_HUMAN
0.90878	0.926629	Q9NWU5	39S ribosomal protein L22, mitochondrial	RM22_HUMAN
0.90885	0.92666	Q96L93	Kinesin-like protein KIF16B	KI16B_HUMAN
0.90922	0.926827	O43301	Heat shock 70 kDa protein 12A	HS12A_HUMAN
0.90941	0.926913	P05166	Propionyl-CoA carboxylase beta chain, mitochondrial	PCCB_HUMAN
0.90952	0.926962	Q15717	ELAV-like protein 1	ELAV1_HUMAN
0.91002	0.927186	P49790	Nuclear pore complex protein Nup153	NU153_HUMAN
0.91023	0.92728	O95900	Probable tRNA pseudouridine synthase 2	TRUB2_HUMAN
0.91029	0.927307	P05165	Propionyl-CoA carboxylase alpha chain, mitochondrial	PCCA_HUMAN
0.91039	0.927351	Q86T03	Type 1 phosphatidylinositol 4,5-bisphosphate 4-phosphatase	TM55B_HUMAN
0.91044	0.927373	Q86U28	Iron-sulfur cluster assembly 2 homolog, mitochondrial	ISCA2_HUMAN
0.91052	0.927409	Q13724	Mannosyl-oligosaccharide glucosidase	MOGS_HUMAN
0.91063	0.927458	O94776	Metastasis-associated protein MTA2	MTA2_HUMAN
0.91081	0.927537	Q9NP92	28S ribosomal protein S30, mitochondrial	RT30_HUMAN
0.91083	0.927546	Q00266	S-adenosylmethionine synthase isoform type-1	METK1_HUMAN
0.91089	0.927573	P53618	Coatomer subunit beta	COPB_HUMAN
0.91089	0.927573	Q6P3X3	Tetratricopeptide repeat protein 27	TTC27_HUMAN
0.91119	0.927705	P56556	NADH dehydrogenase [ubiquinone] 1 alpha subcomplex subunit 6	NDUA6_HUMAN
0.91138	0.927789	P12270	Nucleoprotein TPR	TPR_HUMAN
0.91151	0.927846	Q86UV5	Ubiquitin carboxyl-terminal hydrolase 48	UBP48_HUMAN
0.91158	0.927877	Q99873	Protein arginine N-methyltransferase 1	ANM1_HUMAN
0.91159	0.927881	P56945	Breast cancer anti-estrogen resistance protein 1	BCAR1_HUMAN
0.91166	0.927912	Q9H446	RWD domain-containing protein 1	RWDD1_HUMAN
0.91167	0.927916	Q9H2P0	Activity-dependent neuroprotector homeobox protein	ADNP_HUMAN
0.91168	0.927921	Q14203	Dynactin subunit 1	DCTN1_HUMAN
0.91178	0.927965	Q9NX38	Protein Simiate	F206A_HUMAN
0.91179	0.927969	P19447	TFIIH basal transcription factor complex helicase XPB subunit	ERCC3_HUMAN
0.91191	0.928022	Q96G46	tRNA-dihydrouridine(47) synthase [NAD(P)(+)]-like	DUS3L_HUMAN
0.91202	0.92807	P37059	Estradiol 17-beta-dehydrogenase 2	DHB2_HUMAN
0.91226	0.928174	Q5T4S7	E3 ubiquitin-protein ligase UBR4	UBR4_HUMAN
0.91234	0.928209	Q8N5I9	Uncharacterized protein C12orf45	CL045_HUMAN
0.91247	0.928266	O15514	DNA-directed RNA polymerase II subunit RPB4	RPB4_HUMAN
0.91257	0.928309	O95453	Poly(A)-specific ribonuclease PARN	PARN_HUMAN
0.91264	0.92834	Q9Y3B3	Transmembrane emp24 domain-containing protein 7	TMED7_HUMAN
0.91274	0.928383	Q9Y6D9	Mitotic spindle assembly checkpoint protein MAD1	MD1L1_HUMAN
0.91325	0.928603	Q15293	Reticulocalbin-1	RCN1_HUMAN
0.91332	0.928634	P08559	Pyruvate dehydrogenase E1 component subunit alpha, somatic form, mitochondrial	ODPA_HUMAN
0.91346	0.928694	Q96I51	Williams-Beuren syndrome chromosomal region 16 protein	WBS16_HUMAN
0.9137	0.928797	Q01469	Fatty acid-binding protein, epidermal	FABP5_HUMAN
0.91371	0.928801	Q9BQ95	Evolutionarily conserved signaling intermediate in Toll pathway, mitochondrial	ECSIT_HUMAN
0.91416	0.928994	O60739;P41567	Eukaryotic translation initiation factor 1b	EIF1B_HUMAN
0.91421	0.929015	Q9NVP1	ATP-dependent RNA helicase DDX18	DDX18_HUMAN
0.91426	0.929036	P34913	Lipid-phosphate phosphatase	HYES_HUMAN
0.91439	0.929092	Q96QK1	Vacuolar protein sorting-associated protein 35	VPS35_HUMAN
0.91455	0.92916	Q969V3	Nicalin	NCLN_HUMAN
0.91462	0.92919	P42356	Phosphatidylinositol 4-kinase alpha	PI4KA_HUMAN
0.91466	0.929207	P18858	DNA ligase 1	DNLI1_HUMAN
0.9148	0.929266	P42330	Aldo-keto reductase family 1 member C3	AK1C3_HUMAN
0.91485	0.929287	Q5GLZ8	Probable E3 ubiquitin-protein ligase HERC4	HERC4_HUMAN
0.9149	0.929308	A6NHR9	Structural maintenance of chromosomes flexible hinge domain-containing protein 1	SMHD1_HUMAN
0.91517	0.929422	O15160	DNA-directed RNA polymerases I and III subunit RPAC1	RPAC1_HUMAN
0.91518	0.929427	Q2M389	WASH complex subunit 7	WASH7_HUMAN
0.91527	0.929465	Q9NYV4	Cyclin-dependent kinase 12	CDK12_HUMAN
0.91537	0.929507	Q8IXH7	Negative elongation factor C/D	NELFD_HUMAN
0.9154	0.929519	Q9P2C4	Transmembrane protein 181	TM181_HUMAN
0.9155	0.929562	Q8NBU5	ATPase family AAA domain-containing protein 1	ATAD1_HUMAN
0.91554	0.929578	Q9C0B1	Alpha-ketoglutarate-dependent dioxygenase FTO	FTO_HUMAN
0.91554	0.929578	Q9HA77	Probable cysteine--tRNA ligase, mitochondrial	SYCM_HUMAN
0.91556	0.929587	P31946	14-3-3 protein beta/alpha, N-terminally processed	1433B_HUMAN
0.91565	0.929625	O75367	Core histone macro-H2A.1	H2AY_HUMAN
0.91589	0.929725	Q6P2Q9	Pre-mRNA-processing-splicing factor 8	PRP8_HUMAN
0.91593	0.929742	Q6IAN0	Dehydrogenase/reductase SDR family member 7B	DRS7B_HUMAN
0.91616	0.929838	Q9Y5M8	Signal recognition particle receptor subunit beta	SRPRB_HUMAN
0.91647	0.929967	Q5SY16	Polynucleotide 5'-hydroxyl-kinase NOL9	NOL9_HUMAN
0.91653	0.929992	Q7Z4W1	L-xylulose reductase	DCXR_HUMAN
0.91664	0.930038	Q9Y478	5'-AMP-activated protein kinase subunit beta-1	AAKB1_HUMAN
0.9167	0.930063	P30101	Protein disulfide-isomerase A3	PDIA3_HUMAN
0.91677	0.930092	O76024	Wolframin	WFS1_HUMAN
0.9168	0.930104	Q9UBC2	Epidermal growth factor receptor substrate 15-like 1	EP15R_HUMAN
0.9171	0.930229	Q9NRF8	CTP synthase 2	PYRG2_HUMAN
0.9171	0.930229	Q9UHI6	Probable ATP-dependent RNA helicase DDX20	DDX20_HUMAN
0.91719	0.930266	P50895	Basal cell adhesion molecule	BCAM_HUMAN
0.91739	0.930348	P21333	Filamin-A	FLNA_HUMAN
0.91758	0.930427	Q8NCC3	Group XV phospholipase A2	PAG15_HUMAN
0.91781	0.930521	Q13098	COP9 signalosome complex subunit 1	CSN1_HUMAN
0.91788	0.93055	Q9Y3T9	Nucleolar complex protein 2 homolog	NOC2L_HUMAN
0.91798	0.930591	Q13084	39S ribosomal protein L28, mitochondrial	RM28_HUMAN
0.91819	0.930677	Q9UNH7	Sorting nexin-6, N-terminally processed	SNX6_HUMAN
0.91842	0.93077	Q9Y2R5	28S ribosomal protein S17, mitochondrial	RT17_HUMAN
0.91844	0.930779	P57678	Gem-associated protein 4	GEMI4_HUMAN
0.9186	0.930844	Q15785	Mitochondrial import receptor subunit TOM34	TOM34_HUMAN
0.91864	0.93086	Q9UJZ1	Stomatin-like protein 2, mitochondrial	STML2_HUMAN
0.91885	0.930945	Q09161	Nuclear cap-binding protein subunit 1	NCBP1_HUMAN
0.91896	0.93099	Q9UBQ7	Glyoxylate reductase/hydroxypyruvate reductase	GRHPR_HUMAN
0.91908	0.931038	O43583	Density-regulated protein	DENR_HUMAN
0.91938	0.93116	P25705	ATP synthase subunit alpha, mitochondrial	ATPA_HUMAN
0.91951	0.931212	Q8TEM1	Nuclear pore membrane glycoprotein 210	PO210_HUMAN
0.91952	0.931216	Q9HCC0	Methylcrotonoyl-CoA carboxylase beta chain, mitochondrial	MCCB_HUMAN
0.9197	0.931288	Q9Y3L3	SH3 domain-binding protein 1	3BP1_HUMAN
0.91972	0.931296	Q9HA38	Zinc finger matrin-type protein 3	ZMAT3_HUMAN
0.91982	0.931337	O75306	NADH dehydrogenase [ubiquinone] iron-sulfur protein 2, mitochondrial	NDUS2_HUMAN
0.91989	0.931365	O14787	Transportin-2	TNPO2_HUMAN
0.91997	0.931397	Q969X6	Cirhin	CIR1A_HUMAN
0.92013	0.931461	P23396	40S ribosomal protein S3	RS3_HUMAN
0.92026	0.931513	Q92616	Translational activator GCN1	GCN1L_HUMAN
0.9203	0.931529	Q9H0P0	Cytosolic 5'-nucleotidase 3A	5NT3A_HUMAN
0.92063	0.93166	P82663	28S ribosomal protein S25, mitochondrial	RT25_HUMAN
0.92072	0.931696	Q9UMZ2	Synergin gamma	SYNRG_HUMAN
0.92083	0.93174	O75506	Heat shock factor-binding protein 1	HSBP1_HUMAN
0.92111	0.931851	Q9UN86	Ras GTPase-activating protein-binding protein 2	G3BP2_HUMAN
0.92124	0.931902	O43913	Origin recognition complex subunit 5	ORC5_HUMAN
0.92128	0.931918	Q8WUM4	Programmed cell death 6-interacting protein	PDC6I_HUMAN
0.92141	0.931969	P23588	Eukaryotic translation initiation factor 4B	IF4B_HUMAN
0.9215	0.932005	O14964	Hepatocyte growth factor-regulated tyrosine kinase substrate	HGS_HUMAN
0.92155	0.932025	Q15054	DNA polymerase delta subunit 3	DPOD3_HUMAN
0.92174	0.932099	P35813	Protein phosphatase 1A	PPM1A_HUMAN
0.92186	0.932146	Q8NC51	Plasminogen activator inhibitor 1 RNA-binding protein	PAIRB_HUMAN
0.92191	0.932166	Q9NX20	39S ribosomal protein L16, mitochondrial	RM16_HUMAN
0.92196	0.932186	P62829	60S ribosomal protein L23	RL23_HUMAN
0.92204	0.932217	Q8TB36	Ganglioside-induced differentiation-associated protein 1	GDAP1_HUMAN
0.92237	0.932346	Q01581	Hydroxymethylglutaryl-CoA synthase, cytoplasmic	HMCS1_HUMAN
0.92242	0.932366	P49750	YLP motif-containing protein 1	YLPM1_HUMAN
0.92253	0.932409	Q14254	Flotillin-2	FLOT2_HUMAN
0.92254	0.932412	P0C7P4;P47985	Putative cytochrome b-c1 complex subunit Rieske-like protein 1	UCRIL_HUMAN
0.92268	0.932467	Q3MHD2	Protein LSM12 homolog	LSM12_HUMAN
0.92279	0.93251	Q14677	Clathrin interactor 1	EPN4_HUMAN
0.92316	0.932653	Q9BT78	COP9 signalosome complex subunit 4	CSN4_HUMAN
0.92322	0.932677	Q9Y619	Mitochondrial ornithine transporter 1	ORNT1_HUMAN
0.9233	0.932707	P28799	Granulin-3	GRN_HUMAN
0.92355	0.932804	Q9UJY4	ADP-ribosylation factor-binding protein GGA2	GGA2_HUMAN
0.92364	0.932839	Q9Y535	DNA-directed RNA polymerase III subunit RPC8	RPC8_HUMAN
0.9237	0.932862	Q9H0D6	5'-3' exoribonuclease 2	XRN2_HUMAN
0.92376	0.932885	Q9NQ94	APOBEC1 complementation factor	A1CF_HUMAN
0.92407	0.933004	Q14126	Desmoglein-2	DSG2_HUMAN
0.92437	0.933119	Q9NZT2	Opioid growth factor receptor	OGFR_HUMAN
0.9245	0.933168	P47756	F-actin-capping protein subunit beta	CAPZB_HUMAN
0.92452	0.933176	O75531	Barrier-to-autointegration factor	BAF_HUMAN
0.92455	0.933187	Q14669	E3 ubiquitin-protein ligase TRIP12	TRIPC_HUMAN
0.92457	0.933195	P28838	Cytosol aminopeptidase	AMPL_HUMAN
0.9246	0.933207	Q14839	Chromodomain-helicase-DNA-binding protein 4	CHD4_HUMAN
0.9247	0.933245	P06737	Glycogen phosphorylase, liver form	PYGL_HUMAN
0.92478	0.933275	Q92979	Ribosomal RNA small subunit methyltransferase NEP1	NEP1_HUMAN
0.92501	0.933362	P35237	Serpin B6	SPB6_HUMAN
0.92512	0.933404	Q12846	Syntaxin-4	STX4_HUMAN
0.92513	0.933408	O75191	Xylulose kinase	XYLB_HUMAN
0.92523	0.933446	Q9Y375	Complex I intermediate-associated protein 30, mitochondrial	CIA30_HUMAN
0.92527	0.933461	P55735	Protein SEC13 homolog	SEC13_HUMAN
0.92549	0.933544	Q14671	Pumilio homolog 1	PUM1_HUMAN
0.92565	0.933605	P07954	Fumarate hydratase, mitochondrial	FUMH_HUMAN
0.9257	0.933623	Q9H2W6	39S ribosomal protein L46, mitochondrial	RM46_HUMAN
0.92579	0.933657	Q9BY32	Inosine triphosphate pyrophosphatase	ITPA_HUMAN
0.92583	0.933672	Q99459	Cell division cycle 5-like protein	CDC5L_HUMAN
0.9259	0.933699	Q9Y3I0	tRNA-splicing ligase RtcB homolog	RTCB_HUMAN
0.92599	0.933732	O95477	ATP-binding cassette sub-family A member 1	ABCA1_HUMAN
0.926	0.933736	Q99848	Probable rRNA-processing protein EBP2	EBP2_HUMAN
0.92621	0.933815	O60547	GDP-mannose 4,6 dehydratase	GMDS_HUMAN
0.92626	0.933834	Q9UI26	Importin-11	IPO11_HUMAN
0.9265	0.933924	O95822	Malonyl-CoA decarboxylase, mitochondrial	DCMC_HUMAN
0.92662	0.933968	Q9UJV9	Probable ATP-dependent RNA helicase DDX41	DDX41_HUMAN
0.9268	0.934035	Q13049	E3 ubiquitin-protein ligase TRIM32	TRI32_HUMAN
0.92685	0.934054	P54709	Sodium/potassium-transporting ATPase subunit beta-3	AT1B3_HUMAN
0.92692	0.93408	P51149	Ras-related protein Rab-7a	RAB7A_HUMAN
0.92696	0.934095	P36969	Phospholipid hydroperoxide glutathione peroxidase, mitochondrial	GPX4_HUMAN
0.92704	0.934125	P12931	Proto-oncogene tyrosine-protein kinase Src	SRC_HUMAN
0.92706	0.934132	Q13795	ADP-ribosylation factor-related protein 1	ARFRP_HUMAN
0.92715	0.934165	Q86WB0	Nuclear-interacting partner of ALK	NIPA_HUMAN
0.92745	0.934277	Q13426	DNA repair protein XRCC4	XRCC4_HUMAN
0.92759	0.934328	Q9P2R3	Ankyrin repeat and FYVE domain-containing protein 1	ANFY1_HUMAN
0.92764	0.934347	Q9Y262	Eukaryotic translation initiation factor 3 subunit L	EIF3L_HUMAN
0.92782	0.934413	Q8IWB7	WD repeat and FYVE domain-containing protein 1	WDFY1_HUMAN
0.92787	0.934432	Q6PJG6	BRCA1-associated ATM activator 1	BRAT1_HUMAN
0.92794	0.934457	Q9Y2W1	Thyroid hormone receptor-associated protein 3	TR150_HUMAN
0.92796	0.934465	Q9H9C1	Spermatogenesis-defective protein 39 homolog	SPE39_HUMAN
0.92821	0.934557	Q96IX5	Up-regulated during skeletal muscle growth protein 5	USMG5_HUMAN
0.92831	0.934593	P34897	Serine hydroxymethyltransferase, mitochondrial	GLYM_HUMAN
0.9284	0.934626	P04844	Dolichyl-diphosphooligosaccharide--protein glycosyltransferase subunit 2	RPN2_HUMAN
0.9285	0.934663	P00441	Superoxide dismutase [Cu-Zn]	SODC_HUMAN
0.92857	0.934688	Q92733	Proline-rich protein PRCC	PRCC_HUMAN
0.92879	0.934769	Q9BW85	Coiled-coil domain-containing protein 94	CCD94_HUMAN
0.92882	0.93478	P14550	Alcohol dehydrogenase [NADP(+)]	AK1A1_HUMAN
0.92902	0.934852	O75822	Eukaryotic translation initiation factor 3 subunit J	EIF3J_HUMAN
0.92906	0.934867	P78536	Disintegrin and metalloproteinase domain-containing protein 17	ADA17_HUMAN
0.92929	0.93495	P09382	Galectin-1	LEG1_HUMAN
0.92974	0.935113	O96028	Histone-lysine N-methyltransferase NSD2	NSD2_HUMAN
0.92977	0.935124	Q29RF7	Sister chromatid cohesion protein PDS5 homolog A	PDS5A_HUMAN
0.9299	0.935171	Q70UQ0	Inhibitor of nuclear factor kappa-B kinase-interacting protein	IKIP_HUMAN
0.9302	0.935279	Q9Y294	Histone chaperone ASF1A	ASF1A_HUMAN
0.93051	0.93539	Q96ME1	F-box/LRR-repeat protein 18	FXL18_HUMAN
0.93065	0.93544	Q12769	Nuclear pore complex protein Nup160	NU160_HUMAN
0.93074	0.935472	P31150	Rab GDP dissociation inhibitor alpha	GDIA_HUMAN
0.93079	0.93549	Q7Z6M1	Rab9 effector protein with kelch motifs	RABEK_HUMAN
0.93117	0.935625	Q96PV6	Leukocyte receptor cluster member 8	LENG8_HUMAN
0.93123	0.935647	O15031	Plexin-B2	PLXB2_HUMAN
0.9313	0.935671	P78527	DNA-dependent protein kinase catalytic subunit	PRKDC_HUMAN
0.93142	0.935714	Q8TAQ2	SWI/SNF complex subunit SMARCC2	SMRC2_HUMAN
0.9315	0.935742	Q99460	26S proteasome non-ATPase regulatory subunit 1	PSMD1_HUMAN
0.93171	0.935817	P14678;P63162	Small nuclear ribonucleoprotein-associated proteins B and B'	RSMB_HUMAN
0.93178	0.935841	P21695	Glycerol-3-phosphate dehydrogenase [NAD(+)], cytoplasmic	GPDA_HUMAN
0.93189	0.93588	Q9NVS9	Pyridoxine-5'-phosphate oxidase	PNPO_HUMAN
0.93191	0.935887	Q7Z3K3	Pogo transposable element with ZNF domain	POGZ_HUMAN
0.932	0.935919	Q15800	Methylsterol monooxygenase 1	MSMO1_HUMAN
0.93224	0.936003	Q92890	Ubiquitin fusion degradation protein 1 homolog	UFD1_HUMAN
0.93228	0.936018	Q8IXK0	Polyhomeotic-like protein 2	PHC2_HUMAN
0.93246	0.936081	P00387	NADH-cytochrome b5 reductase 3	NB5R3_HUMAN
0.93259	0.936126	Q14651	Plastin-1	PLSI_HUMAN
0.93265	0.936147	Q13838	Spliceosome RNA helicase DDX39B	DX39B_HUMAN
0.93266	0.936151	O75116	Rho-associated protein kinase 2	ROCK2_HUMAN
0.93271	0.936168	Q9NZL4	Hsp70-binding protein 1	HPBP1_HUMAN
0.93273	0.936175	Q9H3G5	Probable serine carboxypeptidase CPVL	CPVL_HUMAN
0.93279	0.936196	Q96BW9	Mitochondrial translocator assembly and maintenance protein 41 homolog	TAM41_HUMAN
0.93281	0.936203	Q07866	Kinesin light chain 1	KLC1_HUMAN
0.93292	0.936242	P31689	DnaJ homolog subfamily A member 1	DNJA1_HUMAN
0.93303	0.93628	O14744	Protein arginine N-methyltransferase 5	ANM5_HUMAN
0.93305	0.936287	Q9Y4P3	Transducin beta-like protein 2	TBL2_HUMAN
0.93307	0.936294	Q07021	Complement component 1 Q subcomponent-binding protein, mitochondrial	C1QBP_HUMAN
0.93314	0.936318	P35268	60S ribosomal protein L22	RL22_HUMAN
0.93315	0.936322	Q8NEU8	DCC-interacting protein 13-beta	DP13B_HUMAN
0.93318	0.936332	P04424	Argininosuccinate lyase	ARLY_HUMAN
0.93337	0.936398	Q6NYC8	Phostensin	PPR18_HUMAN
0.93354	0.936457	P02786	Transferrin receptor protein 1, serum form	TFR1_HUMAN
0.93385	0.936565	P05161	Ubiquitin-like protein ISG15	ISG15_HUMAN
0.93406	0.936637	Q9NWU1	3-oxoacyl-[acyl-carrier-protein] synthase, mitochondrial	OXSM_HUMAN
0.9341	0.936651	Q9NU22	Midasin	MDN1_HUMAN
0.93426	0.936706	Q03001	Dystonin	DYST_HUMAN
0.9343	0.93672	P18669;Q8N0Y7	Phosphoglycerate mutase 1	PGAM1_HUMAN
0.93448	0.936781	Q92696	Geranylgeranyl transferase type-2 subunit alpha	PGTA_HUMAN
0.93455	0.936805	O75521	Enoyl-CoA delta isomerase 2, mitochondrial	ECI2_HUMAN
0.93459	0.936819	Q9UL03	Integrator complex subunit 6	INT6_HUMAN
0.93471	0.93686	Q9NQH7	Probable Xaa-Pro aminopeptidase 3	XPP3_HUMAN
0.93475	0.936874	P62910	60S ribosomal protein L32	RL32_HUMAN
0.93496	0.936946	Q9H9Q2	COP9 signalosome complex subunit 7b	CSN7B_HUMAN
0.93504	0.936973	P02765	Alpha-2-HS-glycoprotein chain B	FETUA_HUMAN
0.9353	0.937062	Q14151	Scaffold attachment factor B2	SAFB2_HUMAN
0.93571	0.937201	Q53EL6	Programmed cell death protein 4	PDCD4_HUMAN
0.93578	0.937225	P38435	Vitamin K-dependent gamma-carboxylase	VKGC_HUMAN
0.93583	0.937242	O75534	Cold shock domain-containing protein E1	CSDE1_HUMAN
0.93598	0.937292	Q9BXS5	AP-1 complex subunit mu-1	AP1M1_HUMAN
0.93601	0.937302	Q14789	Golgin subfamily B member 1	GOGB1_HUMAN
0.93602	0.937306	P10809	60 kDa heat shock protein, mitochondrial	CH60_HUMAN
0.93606	0.937319	Q99590	Protein SCAF11	SCAFB_HUMAN
0.93624	0.93738	A0AVT1	Ubiquitin-like modifier-activating enzyme 6	UBA6_HUMAN
0.93625	0.937383	P30153	Serine/threonine-protein phosphatase 2A 65 kDa regulatory subunit A alpha isoform	2AAA_HUMAN
0.93626	0.937387	Q96JB5	CDK5 regulatory subunit-associated protein 3	CK5P3_HUMAN
0.93649	0.937464	Q9Y2L1	Exosome complex exonuclease RRP44	RRP44_HUMAN
0.93664	0.937514	Q99700	Ataxin-2	ATX2_HUMAN
0.93671	0.937538	O96005	Cleft lip and palate transmembrane protein 1	CLPT1_HUMAN
0.93706	0.937655	Q96I25	Splicing factor 45	SPF45_HUMAN
0.93714	0.937682	Q68E01	Integrator complex subunit 3	INT3_HUMAN
0.9372	0.937702	P17931	Galectin-3	LEG3_HUMAN
0.9376	0.937835	P17096	High mobility group protein HMG-I/HMG-Y	HMGA1_HUMAN
0.93767	0.937858	P46019	Phosphorylase b kinase regulatory subunit alpha, liver isoform	KPB2_HUMAN
0.93776	0.937888	Q14847	LIM and SH3 domain protein 1	LASP1_HUMAN
0.93791	0.937938	Q9Y291	28S ribosomal protein S33, mitochondrial	RT33_HUMAN
0.93792	0.937941	Q14697	Neutral alpha-glucosidase AB	GANAB_HUMAN
0.9382	0.938034	P36915	Guanine nucleotide-binding protein-like 1	GNL1_HUMAN
0.93829	0.938063	Q13485	Mothers against decapentaplegic homolog 4	SMAD4_HUMAN
0.93838	0.938093	Q9H4A4	Aminopeptidase B	AMPB_HUMAN
0.93868	0.938192	Q9NVX2	Notchless protein homolog 1	NLE1_HUMAN
0.93886	0.938251	Q14157	Ubiquitin-associated protein 2-like	UBP2L_HUMAN
0.93888	0.938257	Q15369	Transcription elongation factor B polypeptide 1	ELOC_HUMAN
0.93914	0.938342	Q9UQB8	Brain-specific angiogenesis inhibitor 1-associated protein 2	BAIP2_HUMAN
0.93926	0.938381	P42285	Superkiller viralicidic activity 2-like 2	SK2L2_HUMAN
0.93932	0.938401	P62424	60S ribosomal protein L7a	RL7A_HUMAN
0.93938	0.938421	Q14247	Src substrate cortactin	SRC8_HUMAN
0.93938	0.938421	Q562R1	Beta-actin-like protein 2	ACTBL_HUMAN
0.9394	0.938427	Q8WUP2	Filamin-binding LIM protein 1	FBLI1_HUMAN
0.93944	0.93844	P35998	26S protease regulatory subunit 7	PRS7_HUMAN
0.93985	0.938573	Q4G0J3	La-related protein 7	LARP7_HUMAN
0.93996	0.938609	Q32MZ4	Leucine-rich repeat flightless-interacting protein 1	LRRF1_HUMAN
0.94003	0.938632	Q71RC2	La-related protein 4	LARP4_HUMAN
0.94013	0.938664	Q16531	DNA damage-binding protein 1	DDB1_HUMAN
0.94018	0.93868	Q15554	Telomeric repeat-binding factor 2	TERF2_HUMAN
0.94052	0.93879	P40227	T-complex protein 1 subunit zeta	TCPZ_HUMAN
0.94061	0.938819	P51116	Fragile X mental retardation syndrome-related protein 2	FXR2_HUMAN
0.94074	0.938861	Q92968	Peroxisomal membrane protein PEX13	PEX13_HUMAN
0.94093	0.938922	Q01831	DNA repair protein complementing XP-C cells	XPC_HUMAN
0.94095	0.938928	Q08378	Golgin subfamily A member 3	GOGA3_HUMAN
0.94099	0.938941	O75891	Cytosolic 10-formyltetrahydrofolate dehydrogenase	AL1L1_HUMAN
0.94109	0.938973	Q9NZB2	Constitutive coactivator of PPAR-gamma-like protein 1	F120A_HUMAN
0.94143	0.939082	O75319	RNA/RNP complex-1-interacting phosphatase	DUS11_HUMAN
0.94151	0.939107	Q9BZE1	39S ribosomal protein L37, mitochondrial	RM37_HUMAN
0.94167	0.939158	Q6P2I3;Q96GK7	Fumarylacetoacetate hydrolase domain-containing protein 2B	FAH2B_HUMAN
0.94232	0.939365	O43242	26S proteasome non-ATPase regulatory subunit 3	PSMD3_HUMAN
0.94234	0.939371	P62888	60S ribosomal protein L30	RL30_HUMAN
0.94241	0.939393	P43243	Matrin-3	MATR3_HUMAN
0.94257	0.939443	Q9Y6N1	Cytochrome c oxidase assembly protein COX11, mitochondrial	COX11_HUMAN
0.94271	0.939488	O15143	Actin-related protein 2/3 complex subunit 1B	ARC1B_HUMAN
0.94278	0.93951	Q96MW1	Coiled-coil domain-containing protein 43	CCD43_HUMAN
0.94294	0.93956	Q13185	Chromobox protein homolog 3	CBX3_HUMAN
0.94297	0.939569	Q9BTW9	Tubulin-specific chaperone D	TBCD_HUMAN
0.94325	0.939657	P35613	Basigin	BASI_HUMAN
0.94327	0.939663	P63167	Dynein light chain 1, cytoplasmic	DYL1_HUMAN
0.94327	0.939663	Q9NVH6	Trimethyllysine dioxygenase, mitochondrial	TMLH_HUMAN
0.94362	0.939773	Q15386	Ubiquitin-protein ligase E3C	UBE3C_HUMAN
0.94377	0.93982	P05198	Eukaryotic translation initiation factor 2 subunit 1	IF2A_HUMAN
0.94435	0.94	Q93099	Homogentisate 1,2-dioxygenase	HGD_HUMAN
0.94451	0.940049	Q8WUM0	Nuclear pore complex protein Nup133	NU133_HUMAN
0.94452	0.940052	O94880	PHD finger protein 14	PHF14_HUMAN
0.94456	0.940065	O75153	Clustered mitochondria protein homolog	CLU_HUMAN
0.94463	0.940086	P78406	mRNA export factor	RAE1L_HUMAN
0.94465	0.940092	P63104	14-3-3 protein zeta/delta	1433Z_HUMAN
0.94465	0.940092	Q9NV06	DDB1- and CUL4-associated factor 13	DCA13_HUMAN
0.94472	0.940114	P13693	Translationally-controlled tumor protein	TCTP_HUMAN
0.94473	0.940117	P60842	Eukaryotic initiation factor 4A-I	IF4A1_HUMAN
0.94474	0.94012	Q9Y5A9	YTH domain-containing family protein 2	YTHD2_HUMAN
0.94513	0.94024	P61163	Alpha-centractin	ACTZ_HUMAN
0.9452	0.940262	Q8WVM0	Dimethyladenosine transferase 1, mitochondrial	TFB1M_HUMAN
0.94546	0.940341	Q13347	Eukaryotic translation initiation factor 3 subunit I	EIF3I_HUMAN
0.94551	0.940357	O00170	AH receptor-interacting protein	AIP_HUMAN
0.94593	0.940485	Q8IVS2	Malonyl-CoA-acyl carrier protein transacylase, mitochondrial	FABD_HUMAN
0.94627	0.940588	O95793	Double-stranded RNA-binding protein Staufen homolog 1	STAU1_HUMAN
0.94628	0.940591	P10606	Cytochrome c oxidase subunit 5B, mitochondrial	COX5B_HUMAN
0.94629	0.940594	Q9HC07	Transmembrane protein 165	TM165_HUMAN
0.94634	0.940609	Q9BWD1	Acetyl-CoA acetyltransferase, cytosolic	THIC_HUMAN
0.94641	0.940631	Q9BT17	Mitochondrial ribosome-associated GTPase 1	MTG1_HUMAN
0.94644	0.94064	Q9UBV2	Protein sel-1 homolog 1	SE1L1_HUMAN
0.9467	0.940718	Q32P28	Prolyl 3-hydroxylase 1	P3H1_HUMAN
0.94671	0.940721	P35232	Prohibitin	PHB_HUMAN
0.94681	0.940752	Q9Y232	Chromodomain Y-like protein	CDYL1_HUMAN
0.94705	0.940824	P18621	60S ribosomal protein L17	RL17_HUMAN
0.94722	0.940875	Q9H3U1	Protein unc-45 homolog A	UN45A_HUMAN
0.94725	0.940884	Q14166	Tubulin--tyrosine ligase-like protein 12	TTL12_HUMAN
0.94733	0.940908	Q7L0Y3	Mitochondrial ribonuclease P protein 1	MRRP1_HUMAN
0.94745	0.940944	Q9H1K1	Iron-sulfur cluster assembly enzyme ISCU, mitochondrial	ISCU_HUMAN
0.94782	0.941055	Q9BQE5	Apolipoprotein L2	APOL2_HUMAN
0.94789	0.941076	P09661	U2 small nuclear ribonucleoprotein A'	RU2A_HUMAN
0.94797	0.9411	O00231	26S proteasome non-ATPase regulatory subunit 11	PSD11_HUMAN
0.94799	0.941105	A5YKK6	CCR4-NOT transcription complex subunit 1	CNOT1_HUMAN
0.94825	0.941183	Q9Y6N7	Roundabout homolog 1	ROBO1_HUMAN
0.94835	0.941213	Q8NEB9	Phosphatidylinositol 3-kinase catalytic subunit type 3	PK3C3_HUMAN
0.94837	0.941219	Q9BTE7	DCN1-like protein 5	DCNL5_HUMAN
0.94841	0.94123	Q6NVY1	3-hydroxyisobutyryl-CoA hydrolase, mitochondrial	HIBCH_HUMAN
0.94842	0.941233	O15371	Eukaryotic translation initiation factor 3 subunit D	EIF3D_HUMAN
0.94842	0.941233	Q9UEW8	STE20/SPS1-related proline-alanine-rich protein kinase	STK39_HUMAN
0.94846	0.941245	P15559	NAD(P)H dehydrogenase [quinone] 1	NQO1_HUMAN
0.94867	0.941307	P17050	Alpha-N-acetylgalactosaminidase	NAGAB_HUMAN
0.94878	0.94134	P21964	Catechol O-methyltransferase	COMT_HUMAN
0.94897	0.941396	Q96T51	RUN and FYVE domain-containing protein 1	RUFY1_HUMAN
0.94957	0.941573	P60604	Ubiquitin-conjugating enzyme E2 G2	UB2G2_HUMAN
0.9497	0.941611	Q16795	NADH dehydrogenase [ubiquinone] 1 alpha subcomplex subunit 9, mitochondrial	NDUA9_HUMAN
0.9497	0.941611	Q9Y3P9	Rab GTPase-activating protein 1	RBGP1_HUMAN
0.94998	0.941693	Q9Y2S0	DNA-directed RNA polymerases I and III subunit RPAC2	RPAC2_HUMAN
0.95005	0.941713	P22681	E3 ubiquitin-protein ligase CBL	CBL_HUMAN
0.9502	0.941757	P19387	DNA-directed RNA polymerase II subunit RPB3	RPB3_HUMAN
0.95022	0.941763	P22626	Heterogeneous nuclear ribonucleoproteins A2/B1	ROA2_HUMAN
0.95042	0.941821	Q99541	Perilipin-2	PLIN2_HUMAN
0.95059	0.94187	Q8TEB1	DDB1- and CUL4-associated factor 11	DCA11_HUMAN
0.95059	0.94187	Q9H993	UPF0364 protein C6orf211	CF211_HUMAN
0.95061	0.941876	Q15276	Rab GTPase-binding effector protein 1	RABE1_HUMAN
0.95062	0.941879	Q7Z739	YTH domain-containing family protein 3	YTHD3_HUMAN
0.95074	0.941914	P19823	Inter-alpha-trypsin inhibitor heavy chain H2	ITIH2_HUMAN
0.95076	0.94192	P31146	Coronin-1A	COR1A_HUMAN
0.95084	0.941943	P62081	40S ribosomal protein S7	RS7_HUMAN
0.95092	0.941966	Q14318	Peptidyl-prolyl cis-trans isomerase FKBP8	FKBP8_HUMAN
0.9512	0.942047	P23677	Inositol-trisphosphate 3-kinase A	IP3KA_HUMAN
0.95122	0.942053	P00374	Dihydrofolate reductase	DYR_HUMAN
0.95125	0.942061	Q15427	Splicing factor 3B subunit 4	SF3B4_HUMAN
0.9514	0.942104	O75818	Ribonuclease P protein subunit p40	RPP40_HUMAN
0.95163	0.942171	Q15393	Splicing factor 3B subunit 3	SF3B3_HUMAN
0.95182	0.942225	P20585	DNA mismatch repair protein Msh3	MSH3_HUMAN
0.952	0.942277	Q9H583	HEAT repeat-containing protein 1, N-terminally processed	HEAT1_HUMAN
0.95202	0.942282	Q9NZZ3	Charged multivesicular body protein 5	CHMP5_HUMAN
0.95207	0.942297	P16455	Methylated-DNA--protein-cysteine methyltransferase	MGMT_HUMAN
0.95213	0.942314	P48444	Coatomer subunit delta	COPD_HUMAN
0.95214	0.942317	P83436	Conserved oligomeric Golgi complex subunit 7	COG7_HUMAN
0.95221	0.942337	O43674	NADH dehydrogenase [ubiquinone] 1 beta subcomplex subunit 5, mitochondrial	NDUB5_HUMAN
0.95241	0.942394	Q9Y697	Cysteine desulfurase, mitochondrial	NFS1_HUMAN
0.95251	0.942422	P46779	60S ribosomal protein L28	RL28_HUMAN
0.95265	0.942462	Q93034	Cullin-5	CUL5_HUMAN
0.95273	0.942485	P54278	Mismatch repair endonuclease PMS2	PMS2_HUMAN
0.95291	0.942536	P35637	RNA-binding protein FUS	FUS_HUMAN
0.95292	0.942539	O60313	Dynamin-like 120 kDa protein, mitochondrial	OPA1_HUMAN
0.95301	0.942564	Q5VTR2	E3 ubiquitin-protein ligase BRE1A	BRE1A_HUMAN
0.95318	0.942612	O95479	GDH/6PGL endoplasmic bifunctional protein	G6PE_HUMAN
0.95319	0.942615	Q14562	ATP-dependent RNA helicase DHX8	DHX8_HUMAN
0.95322	0.942624	P07437	Tubulin beta chain	TBB5_HUMAN
0.9533	0.942646	Q99747	Gamma-soluble NSF attachment protein	SNAG_HUMAN
0.95348	0.942697	Q9Y221	60S ribosome subunit biogenesis protein NIP7 homolog	NIP7_HUMAN
0.95361	0.942734	Q14498	RNA-binding protein 39	RBM39_HUMAN
0.95369	0.942756	Q86V21	Acetoacetyl-CoA synthetase	AACS_HUMAN
0.9537	0.942759	O14828	Secretory carrier-associated membrane protein 3	SCAM3_HUMAN
0.95376	0.942776	O43148	mRNA cap guanine-N7 methyltransferase	MCES_HUMAN
0.95376	0.942776	P46063	ATP-dependent DNA helicase Q1	RECQ1_HUMAN
0.95377	0.942778	P62847	40S ribosomal protein S24	RS24_HUMAN
0.95389	0.942812	Q04837	Single-stranded DNA-binding protein, mitochondrial	SSBP_HUMAN
0.95402	0.942849	Q01433	AMP deaminase 2	AMPD2_HUMAN
0.95404	0.942854	Q00403	Transcription initiation factor IIB	TF2B_HUMAN
0.95407	0.942863	Q8WUD4	Coiled-coil domain-containing protein 12	CCD12_HUMAN
0.95414	0.942882	Q12888	Tumor suppressor p53-binding protein 1	TP53B_HUMAN
0.95432	0.942933	P11142	Heat shock cognate 71 kDa protein	HSP7C_HUMAN
0.95439	0.942952	Q9Y2R0	Cytochrome c oxidase assembly factor 3 homolog, mitochondrial	COA3_HUMAN
0.95455	0.942997	P01111	GTPase NRas	RASN_HUMAN
0.95455	0.942997	Q06265	Exosome complex component RRP45	EXOS9_HUMAN
0.95466	0.943027	Q15008	26S proteasome non-ATPase regulatory subunit 6	PSMD6_HUMAN
0.95471	0.943041	Q08J23	tRNA (cytosine(34)-C(5))-methyltransferase	NSUN2_HUMAN
0.95471	0.943041	Q9NP79	Vacuolar protein sorting-associated protein VTA1 homolog	VTA1_HUMAN
0.95476	0.943055	Q99497	Protein DJ-1	PARK7_HUMAN
0.95483	0.943075	Q9H0R6	Glutamyl-tRNA(Gln) amidotransferase subunit A, mitochondrial	GATA_HUMAN
0.9549	0.943094	O75718	Cartilage-associated protein	CRTAP_HUMAN
0.95525	0.943191	P33527	Multidrug resistance-associated protein 1	MRP1_HUMAN
0.95531	0.943208	P30876	DNA-directed RNA polymerase II subunit RPB2	RPB2_HUMAN
0.95538	0.943227	Q7Z7K0	COX assembly mitochondrial protein homolog	COXM1_HUMAN
0.9554	0.943233	O95425	Supervillin	SVIL_HUMAN
0.95545	0.943247	Q07955	Serine/arginine-rich splicing factor 1	SRSF1_HUMAN
0.95547	0.943252	Q9Y224	UPF0568 protein C14orf166	CN166_HUMAN
0.95554	0.943271	Q96IJ6	Mannose-1-phosphate guanyltransferase alpha	GMPPA_HUMAN
0.95555	0.943274	Q9NR50	Translation initiation factor eIF-2B subunit gamma	EI2BG_HUMAN
0.95558	0.943282	Q9Y618	Nuclear receptor corepressor 2	NCOR2_HUMAN
0.95577	0.943335	Q9NW13	RNA-binding protein 28	RBM28_HUMAN
0.95578	0.943337	Q92989	Polyribonucleotide 5'-hydroxyl-kinase Clp1	CLP1_HUMAN
0.95581	0.943346	Q9UBP6	tRNA (guanine-N(7)-)-methyltransferase	TRMB_HUMAN
0.95592	0.943376	A6NJ78;P0C7V9	Probable methyltransferase-like protein 15	MET15_HUMAN
0.95594	0.943382	Q9H3H3	UPF0696 protein C11orf68	CK068_HUMAN
0.95614	0.943436	P52701	DNA mismatch repair protein Msh6	MSH6_HUMAN
0.95624	0.943464	P36776	Lon protease homolog, mitochondrial	LONM_HUMAN
0.95645	0.943521	Q9NPJ3	Acyl-coenzyme A thioesterase 13	ACO13_HUMAN
0.95646	0.943524	P43686	26S protease regulatory subunit 6B	PRS6B_HUMAN
0.95647	0.943527	O15355	Protein phosphatase 1G	PPM1G_HUMAN
0.95653	0.943543	P68431;P84243;Q16695;Q71DI3;Q6NXT2	Histone H3.1	H31_HUMAN
0.95656	0.943551	Q8N4Q1	Mitochondrial intermembrane space import and assembly protein 40	MIA40_HUMAN
0.95673	0.943598	Q9NRY5	Protein FAM114A2	F1142_HUMAN
0.9568	0.943617	Q9BY44	Eukaryotic translation initiation factor 2A, N-terminally processed	EIF2A_HUMAN
0.95701	0.943674	P55157	Microsomal triglyceride transfer protein large subunit	MTP_HUMAN
0.95706	0.943688	Q9BZZ5	Apoptosis inhibitor 5	API5_HUMAN
0.95759	0.943831	O75569	Interferon-inducible double-stranded RNA-dependent protein kinase activator A	PRKRA_HUMAN
0.95761	0.943837	Q13685	Angio-associated migratory cell protein	AAMP_HUMAN
0.95788	0.943909	P04075	Fructose-bisphosphate aldolase A	ALDOA_HUMAN
0.95792	0.94392	Q9Y6I4	Ubiquitin carboxyl-terminal hydrolase 3	UBP3_HUMAN
0.95793	0.943923	P24386	Rab proteins geranylgeranyltransferase component A 1	RAE1_HUMAN
0.95803	0.94395	P35606	Coatomer subunit beta'	COPB2_HUMAN
0.95821	0.943998	O75323	Protein NipSnap homolog 2	NIPS2_HUMAN
0.95831	0.944025	Q9UJX5	Anaphase-promoting complex subunit 4	APC4_HUMAN
0.95852	0.944081	Q9Y646	Carboxypeptidase Q	CBPQ_HUMAN
0.95862	0.944108	P49257	Protein ERGIC-53	LMAN1_HUMAN
0.95868	0.944124	Q96HW7	Integrator complex subunit 4	INT4_HUMAN
0.95884	0.944167	O43504	Ragulator complex protein LAMTOR5	LTOR5_HUMAN
0.95888	0.944178	Q14011	Cold-inducible RNA-binding protein	CIRBP_HUMAN
0.95895	0.944196	P28070	Proteasome subunit beta type-4	PSB4_HUMAN
0.95895	0.944196	P52756	RNA-binding protein 5	RBM5_HUMAN
0.95905	0.944223	Q4G0F5	Vacuolar protein sorting-associated protein 26B	VP26B_HUMAN
0.95907	0.944228	P06865	Beta-hexosaminidase subunit alpha	HEXA_HUMAN
0.95916	0.944252	Q7L576	Cytoplasmic FMR1-interacting protein 1	CYFP1_HUMAN
0.95941	0.944319	Q9NPH2	Inositol-3-phosphate synthase 1	INO1_HUMAN
0.95954	0.944353	Q9UNX4	WD repeat-containing protein 3	WDR3_HUMAN
0.95962	0.944374	Q16595	Frataxin(56-210)	FRDA_HUMAN
0.95962	0.944374	Q6IA86	Elongator complex protein 2	ELP2_HUMAN
0.9598	0.944422	P22087	rRNA 2'-O-methyltransferase fibrillarin	FBRL_HUMAN
0.9599	0.944448	P61923	Coatomer subunit zeta-1	COPZ1_HUMAN
0.95992	0.944453	Q99575	Ribonucleases P/MRP protein subunit POP1	POP1_HUMAN
0.96024	0.944538	P46777	60S ribosomal protein L5	RL5_HUMAN
0.96041	0.944582	O00303	Eukaryotic translation initiation factor 3 subunit F	EIF3F_HUMAN
0.9605	0.944606	Q8IWE2	Protein NOXP20	NXP20_HUMAN
0.96099	0.944734	Q96GX9	Methylthioribulose-1-phosphate dehydratase	MTNB_HUMAN
0.96101	0.94474	Q7Z6M4	mTERF domain-containing protein 2	MTER2_HUMAN
0.96103	0.944745	P13804	Electron transfer flavoprotein subunit alpha, mitochondrial	ETFA_HUMAN
0.96114	0.944774	Q92598	Heat shock protein 105 kDa	HS105_HUMAN
0.96143	0.944849	Q92945	Far upstream element-binding protein 2	FUBP2_HUMAN
0.96162	0.944898	P40855	Peroxisomal biogenesis factor 19	PEX19_HUMAN
0.96162	0.944898	Q6JQN1	Acyl-CoA dehydrogenase family member 10	ACD10_HUMAN
0.96186	0.944961	P61225	Ras-related protein Rap-2b	RAP2B_HUMAN
0.96189	0.944968	O43818	U3 small nucleolar RNA-interacting protein 2	U3IP2_HUMAN
0.96195	0.944984	Q14914	Prostaglandin reductase 1	PTGR1_HUMAN
0.96224	0.945059	P29144	Tripeptidyl-peptidase 2	TPP2_HUMAN
0.96238	0.945095	Q92896	Golgi apparatus protein 1	GSLG1_HUMAN
0.96269	0.945174	P07305	Histone H1.0	H10_HUMAN
0.96272	0.945182	O95071	E3 ubiquitin-protein ligase UBR5	UBR5_HUMAN
0.9628	0.945203	O94874	E3 UFM1-protein ligase 1	UFL1_HUMAN
0.96286	0.945218	P50395	Rab GDP dissociation inhibitor beta	GDIB_HUMAN
0.96289	0.945226	P05154	Plasma serine protease inhibitor	IPSP_HUMAN
0.96296	0.945244	Q10713	Mitochondrial-processing peptidase subunit alpha	MPPA_HUMAN
0.96311	0.945282	Q96SI9	Spermatid perinuclear RNA-binding protein	STRBP_HUMAN
0.96313	0.945287	P42025	Beta-centractin	ACTY_HUMAN
0.96325	0.945318	P78347	General transcription factor II-I	GTF2I_HUMAN
0.96327	0.945323	P46527	Cyclin-dependent kinase inhibitor 1B	CDN1B_HUMAN
0.96335	0.945343	Q96RS6	NudC domain-containing protein 1	NUDC1_HUMAN
0.96337	0.945348	Q04917	14-3-3 protein eta	1433F_HUMAN
0.96365	0.94542	O76071	Probable cytosolic iron-sulfur protein assembly protein CIAO1	CIAO1_HUMAN
0.9641	0.945534	Q7Z2K6	Endoplasmic reticulum metallopeptidase 1	ERMP1_HUMAN
0.9642	0.945559	O94763	Unconventional prefoldin RPB5 interactor 1	RMP_HUMAN
0.9643	0.945584	P15924	Desmoplakin	DESP_HUMAN
0.96466	0.945675	Q8N1Q1	Carbonic anhydrase 13	CAH13_HUMAN
0.96476	0.9457	Q86Y39	NADH dehydrogenase [ubiquinone] 1 alpha subcomplex subunit 11	NDUAB_HUMAN
0.96479	0.945708	Q9H2H8	Peptidyl-prolyl cis-trans isomerase-like 3	PPIL3_HUMAN
0.96492	0.945741	Q9NVV4	Poly(A) RNA polymerase, mitochondrial	PAPD1_HUMAN
0.96498	0.945756	Q16204	Coiled-coil domain-containing protein 6	CCDC6_HUMAN
0.96508	0.945781	Q9UKF6	Cleavage and polyadenylation specificity factor subunit 3	CPSF3_HUMAN
0.96517	0.945803	Q8WWM7	Ataxin-2-like protein	ATX2L_HUMAN
0.96553	0.945893	A0FGR8	Extended synaptotagmin-2	ESYT2_HUMAN
0.9656	0.945911	P31947	14-3-3 protein sigma	1433S_HUMAN
0.9657	0.945936	Q8WYQ5	Microprocessor complex subunit DGCR8	DGCR8_HUMAN
0.96572	0.94594	Q86VM9	Zinc finger CCCH domain-containing protein 18	ZCH18_HUMAN
0.96576	0.94595	Q6P587	Acylpyruvase FAHD1, mitochondrial	FAHD1_HUMAN
0.96592	0.94599	P07237	Protein disulfide-isomerase	PDIA1_HUMAN
0.96594	0.945995	Q9NTX5	Ethylmalonyl-CoA decarboxylase	ECHD1_HUMAN
0.96595	0.945998	P30419	Glycylpeptide N-tetradecanoyltransferase 1	NMT1_HUMAN
0.96597	0.946003	A4D1E9	GTP-binding protein 10	GTPBA_HUMAN
0.96601	0.946013	O00743	Serine/threonine-protein phosphatase 6 catalytic subunit	PPP6_HUMAN
0.96631	0.946087	O76031	ATP-dependent Clp protease ATP-binding subunit clpX-like, mitochondrial	CLPX_HUMAN
0.96633	0.946092	Q9Y4P8	WD repeat domain phosphoinositide-interacting protein 2	WIPI2_HUMAN
0.96642	0.946114	P54136	Arginine--tRNA ligase, cytoplasmic	SYRC_HUMAN
0.96668	0.946178	Q12931	Heat shock protein 75 kDa, mitochondrial	TRAP1_HUMAN
0.96697	0.94625	Q12972	Activator of RNA decay	PP1R8_HUMAN
0.96702	0.946262	Q9UMS4	Pre-mRNA-processing factor 19	PRP19_HUMAN
0.9671	0.946282	Q8N766	ER membrane protein complex subunit 1	EMC1_HUMAN
0.96711	0.946284	P31483	Nucleolysin TIA-1 isoform p40	TIA1_HUMAN
0.96722	0.946311	Q9BX68	Histidine triad nucleotide-binding protein 2, mitochondrial	HINT2_HUMAN
0.96723	0.946314	Q2KHT3	Protein CLEC16A	CL16A_HUMAN
0.96726	0.946321	P62851	40S ribosomal protein S25	RS25_HUMAN
0.96756	0.946394	P06730	Eukaryotic translation initiation factor 4E	IF4E_HUMAN
0.9676	0.946404	Q9UBB9	Tuftelin-interacting protein 11	TFP11_HUMAN
0.96779	0.946451	P84103	Serine/arginine-rich splicing factor 3	SRSF3_HUMAN
0.96808	0.946521	P40692	DNA mismatch repair protein Mlh1	MLH1_HUMAN
0.96817	0.946543	Q13564	NEDD8-activating enzyme E1 regulatory subunit	ULA1_HUMAN
0.96817	0.946543	Q63HN8	E3 ubiquitin-protein ligase RNF213	RN213_HUMAN
0.96839	0.946596	O15226	NF-kappa-B-repressing factor	NKRF_HUMAN
0.9688	0.946696	Q9NR45	Sialic acid synthase	SIAS_HUMAN
0.96892	0.946725	Q9H0N0	Ras-related protein Rab-6C	RAB6C_HUMAN
0.96935	0.946828	Q9UMX5	Neudesin	NENF_HUMAN
0.96936	0.94683	P17987	T-complex protein 1 subunit alpha	TCPA_HUMAN
0.96945	0.946852	Q08379	Golgin subfamily A member 2	GOGA2_HUMAN
0.96945	0.946852	Q9HCM4	Band 4.1-like protein 5	E41L5_HUMAN
0.96959	0.946886	Q9NQP4	Prefoldin subunit 4	PFD4_HUMAN
0.9704	0.947079	O75175	CCR4-NOT transcription complex subunit 3	CNOT3_HUMAN
0.97073	0.947157	Q9Y3A3	MOB-like protein phocein	PHOCN_HUMAN
0.97075	0.947162	Q13285	Steroidogenic factor 1	STF1_HUMAN
0.97081	0.947176	Q9Y320	Thioredoxin-related transmembrane protein 2	TMX2_HUMAN
0.97095	0.947209	P20618	Proteasome subunit beta type-1	PSB1_HUMAN
0.97103	0.947228	Q9Y6D6	Brefeldin A-inhibited guanine nucleotide-exchange protein 1	BIG1_HUMAN
0.97143	0.947322	Q9P2J5	Leucine--tRNA ligase, cytoplasmic	SYLC_HUMAN
0.97143	0.947322	Q9UPN9	E3 ubiquitin-protein ligase TRIM33	TRI33_HUMAN
0.97151	0.947341	Q7Z3U7	Protein MON2 homolog	MON2_HUMAN
0.97162	0.947367	O95298	NADH dehydrogenase [ubiquinone] 1 subunit C2	NDUC2_HUMAN
0.97214	0.947489	Q7L5N1	COP9 signalosome complex subunit 6	CSN6_HUMAN
0.97227	0.947519	P23381	T1-TrpRS	SYWC_HUMAN
0.97228	0.947517	P61421	V-type proton ATPase subunit d 1	VA0D1_HUMAN
0.97228	0.947517	Q9Y3B8	Oligoribonuclease, mitochondrial	ORN_HUMAN
0.97229	0.947514	P61204;P84077	ADP-ribosylation factor 3	ARF3_HUMAN
0.97282	0.947391	Q9H9Y6	DNA-directed RNA polymerase I subunit RPA2	RPA2_HUMAN
0.97307	0.947332	O75643	U5 small nuclear ribonucleoprotein 200 kDa helicase	U520_HUMAN
0.97317	0.947308	Q13045	Protein flightless-1 homolog	FLII_HUMAN
0.97319	0.947304	P52565	Rho GDP-dissociation inhibitor 1	GDIR1_HUMAN
0.9736	0.947207	Q8N5A5	Zinc finger CCCH-type with G patch domain-containing protein	ZGPAT_HUMAN
0.9737	0.947184	Q9UNZ2	NSFL1 cofactor p47	NSF1C_HUMAN
0.97373	0.947177	Q9NYF8	Bcl-2-associated transcription factor 1	BCLF1_HUMAN
0.97378	0.947165	Q7L5D6	Golgi to ER traffic protein 4 homolog	GET4_HUMAN
0.97391	0.947134	Q9H6T3	RNA polymerase II-associated protein 3	RPAP3_HUMAN
0.97404	0.947103	Q9Y2T2	AP-3 complex subunit mu-1	AP3M1_HUMAN
0.97405	0.947101	P13984	General transcription factor IIF subunit 2	T2FB_HUMAN
0.9741	0.947089	Q9H098	Protein FAM107B	F107B_HUMAN
0.97415	0.947077	Q9P1Y5	Calmodulin-regulated spectrin-associated protein 3	CAMP3_HUMAN
0.9742	0.947066	P27708	Aspartate carbamoyltransferase	PYR1_HUMAN
0.97429	0.947044	P08697	Alpha-2-antiplasmin	A2AP_HUMAN
0.97432	0.947037	Q8IWZ8	SURP and G-patch domain-containing protein 1	SUGP1_HUMAN
0.97439	0.947021	Q9Y5S2	Serine/threonine-protein kinase MRCK beta	MRCKB_HUMAN
0.97472	0.946942	O75947	ATP synthase subunit d, mitochondrial	ATP5H_HUMAN
0.97473	0.94694	Q99504	Eyes absent homolog 3	EYA3_HUMAN
0.97511	0.946849	Q9Y2Z4	Tyrosine--tRNA ligase, mitochondrial	SYYM_HUMAN
0.97512	0.946847	Q9NZ01	Very-long-chain enoyl-CoA reductase	TECR_HUMAN
0.97515	0.94684	P01009	Alpha-1-antitrypsin	A1AT_HUMAN
0.9752	0.946828	P41250	Glycine--tRNA ligase	SYG_HUMAN
0.97522	0.946823	Q13616	Cullin-1	CUL1_HUMAN
0.97534	0.946794	Q9GZZ1	N-alpha-acetyltransferase 50	NAA50_HUMAN
0.97541	0.946778	Q02543	60S ribosomal protein L18a	RL18A_HUMAN
0.97548	0.946761	Q2PPJ7	Ral GTPase-activating protein subunit alpha-2	RGPA2_HUMAN
0.97555	0.946744	Q9UHX1	Poly(U)-binding-splicing factor PUF60	PUF60_HUMAN
0.97561	0.94673	Q99733	Nucleosome assembly protein 1-like 4	NP1L4_HUMAN
0.97563	0.946725	Q16719	Kynureninase	KYNU_HUMAN
0.97591	0.946658	P35579	Myosin-9	MYH9_HUMAN
0.97598	0.946641	O43464;P83110	Serine protease HTRA2, mitochondrial	HTRA2_HUMAN
0.97632	0.946559	Q8NBF2	NHL repeat-containing protein 2	NHLC2_HUMAN
0.97654	0.946506	P46108	Adapter molecule crk	CRK_HUMAN
0.97665	0.94648	P62760	Visinin-like protein 1	VISL1_HUMAN
0.97676	0.946453	P49411	Elongation factor Tu, mitochondrial	EFTU_HUMAN
0.97681	0.946441	Q15746	Myosin light chain kinase, smooth muscle, deglutamylated form	MYLK_HUMAN
0.97702	0.94639	Q6UX04	Peptidyl-prolyl cis-trans isomerase CWC27 homolog	CWC27_HUMAN
0.97725	0.946335	A3KMH1	von Willebrand factor A domain-containing protein 8	VWA8_HUMAN
0.97731	0.94632	P06733	Alpha-enolase	ENOA_HUMAN
0.97741	0.946296	Q9NWY4	UPF0609 protein C4orf27	CD027_HUMAN
0.97747	0.946281	P61201	COP9 signalosome complex subunit 2	CSN2_HUMAN
0.97759	0.946252	P48556	26S proteasome non-ATPase regulatory subunit 8	PSMD8_HUMAN
0.97767	0.946233	Q86Y07	Serine/threonine-protein kinase VRK2	VRK2_HUMAN
0.97778	0.946206	Q9HCS7	Pre-mRNA-splicing factor SYF1	SYF1_HUMAN
0.97787	0.946184	Q9BTX1	Nucleoporin NDC1	NDC1_HUMAN
0.97789	0.946179	Q8IZA0	Dyslexia-associated protein KIAA0319-like protein	K319L_HUMAN
0.97795	0.946164	Q15813	Tubulin-specific chaperone E	TBCE_HUMAN
0.97817	0.946111	Q6FI81	Anamorsin	CPIN1_HUMAN
0.97885	0.945944	Q14676	Mediator of DNA damage checkpoint protein 1	MDC1_HUMAN
0.97908	0.945887	O75489	NADH dehydrogenase [ubiquinone] iron-sulfur protein 3, mitochondrial	NDUS3_HUMAN
0.97929	0.945836	P05023	Sodium/potassium-transporting ATPase subunit alpha-1	AT1A1_HUMAN
0.97938	0.945814	Q16513	Serine/threonine-protein kinase N2	PKN2_HUMAN
0.97959	0.945762	Q07960	Rho GTPase-activating protein 1	RHG01_HUMAN
0.97959	0.945762	Q13123	Protein Red	RED_HUMAN
0.97963	0.945752	Q8NI36	WD repeat-containing protein 36	WDR36_HUMAN
0.97969	0.945737	P78310	Coxsackievirus and adenovirus receptor	CXAR_HUMAN
0.9798	0.94571	Q8ND24	RING finger protein 214	RN214_HUMAN
0.97981	0.945707	Q8N6M3	Fat storage-inducing transmembrane protein 2	FITM2_HUMAN
0.97994	0.945675	P62750	60S ribosomal protein L23a	RL23A_HUMAN
0.97997	0.945668	Q8IWA0	WD repeat-containing protein 75	WDR75_HUMAN
0.9803	0.945586	Q6P1K2	Polyamine-modulated factor 1	PMF1_HUMAN
0.98051	0.945534	Q96SB8	Structural maintenance of chromosomes protein 6	SMC6_HUMAN
0.98056	0.945521	Q9NQC3	Reticulon-4	RTN4_HUMAN
0.98071	0.945484	Q13613	Myotubularin-related protein 1	MTMR1_HUMAN
0.98072	0.945481	P46736	Lys-63-specific deubiquitinase BRCC36	BRCC3_HUMAN
0.98102	0.945406	P40926	Malate dehydrogenase, mitochondrial	MDHM_HUMAN
0.98103	0.945404	Q9HC38	Glyoxalase domain-containing protein 4	GLOD4_HUMAN
0.98107	0.945394	P31939	Bifunctional purine biosynthesis protein PURH	PUR9_HUMAN
0.98117	0.945369	O00571	ATP-dependent RNA helicase DDX3X	DDX3X_HUMAN
0.98136	0.945321	Q9UHD1	Cysteine and histidine-rich domain-containing protein 1	CHRD1_HUMAN
0.98161	0.945259	P07737	Profilin-1	PROF1_HUMAN
0.98168	0.945241	Q9Y4E5	Zinc finger protein 451	ZN451_HUMAN
0.9818	0.945211	O00299	Chloride intracellular channel protein 1	CLIC1_HUMAN
0.98219	0.945113	P60520	Gamma-aminobutyric acid receptor-associated protein-like 2	GBRL2_HUMAN
0.98234	0.945075	Q15067	Peroxisomal acyl-coenzyme A oxidase 1	ACOX1_HUMAN
0.98235	0.945072	O43264	Centromere/kinetochore protein zw10 homolog	ZW10_HUMAN
0.98241	0.945057	Q9Y5J1	U3 small nucleolar RNA-associated protein 18 homolog	UTP18_HUMAN
0.98252	0.94503	Q9H089	Large subunit GTPase 1 homolog	LSG1_HUMAN
0.98256	0.945019	P14314	Glucosidase 2 subunit beta	GLU2B_HUMAN
0.98292	0.944928	Q06323	Proteasome activator complex subunit 1	PSME1_HUMAN
0.98301	0.944905	Q9BV23	Monoacylglycerol lipase ABHD6	ABHD6_HUMAN
0.98306	0.944893	P09417	Dihydropteridine reductase	DHPR_HUMAN
0.98337	0.944814	Q9Y4A5	Transformation/transcription domain-associated protein	TRRAP_HUMAN
0.98341	0.944804	O43681	ATPase ASNA1	ASNA_HUMAN
0.98353	0.944773	P49588	Alanine--tRNA ligase, cytoplasmic	SYAC_HUMAN
0.98379	0.944707	O43252	Bifunctional 3'-phosphoadenosine 5'-phosphosulfate synthase 1	PAPS1_HUMAN
0.98384	0.944694	Q9BSH4	Translational activator of cytochrome c oxidase 1	TACO1_HUMAN
0.98388	0.944684	P15880	40S ribosomal protein S2	RS2_HUMAN
0.98397	0.944661	P50914	60S ribosomal protein L14	RL14_HUMAN
0.98411	0.944625	Q16401	26S proteasome non-ATPase regulatory subunit 5	PSMD5_HUMAN
0.98429	0.944579	O14715;Q99666	RANBP2-like and GRIP domain-containing protein 8	RGPD8_HUMAN
0.98432	0.944571	Q9Y3D3	28S ribosomal protein S16, mitochondrial	RT16_HUMAN
0.9847	0.944474	P55072	Transitional endoplasmic reticulum ATPase	TERA_HUMAN
0.9848	0.944448	P18754	Regulator of chromosome condensation	RCC1_HUMAN
0.98492	0.944417	Q6ULP2	Aftiphilin	AFTIN_HUMAN
0.98502	0.944391	O60841	Eukaryotic translation initiation factor 5B	IF2P_HUMAN
0.98503	0.944389	Q9H9J2	39S ribosomal protein L44, mitochondrial	RM44_HUMAN
0.98504	0.944386	P16333	Cytoplasmic protein NCK1	NCK1_HUMAN
0.98508	0.944376	P12694	2-oxoisovalerate dehydrogenase subunit alpha, mitochondrial	ODBA_HUMAN
0.98508	0.944376	P30613	Pyruvate kinase PKLR	KPYR_HUMAN
0.98519	0.944348	P09429;B2RPK0	Putative high mobility group protein B1-like 1	HGB1A_HUMAN
0.98531	0.944317	Q8NC26	Zinc finger protein 114	ZN114_HUMAN
0.98536	0.944304	P07910	Heterogeneous nuclear ribonucleoproteins C1/C2	HNRPC_HUMAN
0.98568	0.944221	P07686	Beta-hexosaminidase subunit beta	HEXB_HUMAN
0.98569	0.944218	P13639	Elongation factor 2	EF2_HUMAN
0.98582	0.944185	O76003	Glutaredoxin-3	GLRX3_HUMAN
0.98588	0.944169	Q12800	Alpha-globin transcription factor CP2	TFCP2_HUMAN
0.98595	0.944151	Q7Z478	ATP-dependent RNA helicase DHX29	DHX29_HUMAN
0.98602	0.944133	P62191	26S protease regulatory subunit 4	PRS4_HUMAN
0.98612	0.944107	O60343	TBC1 domain family member 4	TBCD4_HUMAN
0.98618	0.944091	P62899	60S ribosomal protein L31	RL31_HUMAN
0.98619	0.944088	Q9BQ39	ATP-dependent RNA helicase DDX50	DDX50_HUMAN
0.98641	0.944031	Q9H814	Phosphorylated adapter RNA export protein	PHAX_HUMAN
0.98644	0.944023	Q96FZ7	Charged multivesicular body protein 6	CHMP6_HUMAN
0.98667	0.943963	P51946	Cyclin-H	CCNH_HUMAN
0.98671	0.943953	Q9UNS2	COP9 signalosome complex subunit 3	CSN3_HUMAN
0.98676	0.94394	P67936	Tropomyosin alpha-4 chain	TPM4_HUMAN
0.9868	0.943929	P35270	Sepiapterin reductase	SPRE_HUMAN
0.9868	0.943929	Q9UNW1	Multiple inositol polyphosphate phosphatase 1	MINP1_HUMAN
0.98682	0.943924	Q9UQ80	Proliferation-associated protein 2G4	PA2G4_HUMAN
0.98698	0.943882	P55209	Nucleosome assembly protein 1-like 1	NP1L1_HUMAN
0.98707	0.943859	P53004	Biliverdin reductase A	BIEA_HUMAN
0.98711	0.943848	Q5T1M5	FK506-binding protein 15	FKB15_HUMAN
0.98739	0.943775	Q86VP1	Tax1-binding protein 1	TAXB1_HUMAN
0.98745	0.943759	P20810	Calpastatin	ICAL_HUMAN
0.9875	0.943746	Q9UJW0	Dynactin subunit 4	DCTN4_HUMAN
0.98757	0.943727	Q9BQC6	Ribosomal protein 63, mitochondrial	RT63_HUMAN
0.98762	0.943714	Q5VZK9	Leucine-rich repeat-containing protein 16A	LR16A_HUMAN
0.98766	0.943704	Q8NBX0	Saccharopine dehydrogenase-like oxidoreductase	SCPDL_HUMAN
0.98776	0.943677	P78332	RNA-binding protein 6	RBM6_HUMAN
0.98801	0.943612	Q969H8	UPF0556 protein C19orf10	CS010_HUMAN
0.98852	0.943477	Q86WJ1	Chromodomain-helicase-DNA-binding protein 1-like	CHD1L_HUMAN
0.9887	0.943429	Q6UW02	Cytochrome P450 20A1	CP20A_HUMAN
0.98891	0.943373	Q9BY49	Peroxisomal trans-2-enoyl-CoA reductase	PECR_HUMAN
0.98914	0.943312	P04150	Glucocorticoid receptor	GCR_HUMAN
0.98919	0.943299	Q07666	KH domain-containing, RNA-binding, signal transduction-associated protein 1	KHDR1_HUMAN
0.98924	0.943285	Q9UMS0	NFU1 iron-sulfur cluster scaffold homolog, mitochondrial	NFU1_HUMAN
0.9893	0.943269	P63220	40S ribosomal protein S21	RS21_HUMAN
0.9895	0.943216	Q9NVU0	DNA-directed RNA polymerase III subunit RPC5	RPC5_HUMAN
0.98963	0.943181	O60701	UDP-glucose 6-dehydrogenase	UGDH_HUMAN
0.98998	0.943088	P49841	Glycogen synthase kinase-3 beta	GSK3B_HUMAN
0.9901	0.943056	O75882	Attractin	ATRN_HUMAN
0.9901	0.943056	Q8NFH4	Nucleoporin Nup37	NUP37_HUMAN
0.99014	0.943045	P54578	Ubiquitin carboxyl-terminal hydrolase 14	UBP14_HUMAN
0.99088	0.942846	P08240	Signal recognition particle receptor subunit alpha	SRPR_HUMAN
0.99108	0.942792	P52306	Rap1 GTPase-GDP dissociation stimulator 1	GDS1_HUMAN
0.9913	0.942732	P33993	DNA replication licensing factor MCM7	MCM7_HUMAN
0.99135	0.942719	P39656	Dolichyl-diphosphooligosaccharide--protein glycosyltransferase 48 kDa subunit	OST48_HUMAN
0.99162	0.942645	Q9Y6R4	Mitogen-activated protein kinase kinase kinase 4	M3K4_HUMAN
0.99176	0.942607	Q96N66	Lysophospholipid acyltransferase 7	MBOA7_HUMAN
0.99177	0.942605	Q92900	Regulator of nonsense transcripts 1	RENT1_HUMAN
0.99182	0.942591	O00487	26S proteasome non-ATPase regulatory subunit 14	PSDE_HUMAN
0.99184	0.942586	P09651;Q32P51	Heterogeneous nuclear ribonucleoprotein A1, N-terminally processed	ROA1_HUMAN
0.99184	0.942586	Q9BPX5	Actin-related protein 2/3 complex subunit 5-like protein	ARP5L_HUMAN
0.99201	0.942539	Q96MX6	WD repeat-containing protein 92	WDR92_HUMAN
0.99219	0.94249	P68036	Ubiquitin-conjugating enzyme E2 L3	UB2L3_HUMAN
0.99226	0.942471	Q92620	Pre-mRNA-splicing factor ATP-dependent RNA helicase PRP16	PRP16_HUMAN
0.99234	0.942449	Q5VYK3	Proteasome-associated protein ECM29 homolog	ECM29_HUMAN
0.99239	0.942436	P06576	ATP synthase subunit beta, mitochondrial	ATPB_HUMAN
0.99241	0.94243	Q9H5V9	UPF0428 protein CXorf56	CX056_HUMAN
0.99241	0.94243	Q9Y6D5	Brefeldin A-inhibited guanine nucleotide-exchange protein 2	BIG2_HUMAN
0.99252	0.9424	P63151	Serine/threonine-protein phosphatase 2A 55 kDa regulatory subunit B alpha isoform	2ABA_HUMAN
0.9928	0.942324	O00400	Acetyl-coenzyme A transporter 1	ACATN_HUMAN
0.99298	0.942274	Q15257	Serine/threonine-protein phosphatase 2A activator	PTPA_HUMAN
0.99301	0.942266	Q16740	ATP-dependent Clp protease proteolytic subunit, mitochondrial	CLPP_HUMAN
0.99308	0.942247	P63000;P60763	Ras-related C3 botulinum toxin substrate 3	RAC3_HUMAN
0.9932	0.942214	P28074	Proteasome subunit beta type-5	PSB5_HUMAN
0.99335	0.942173	Q9NRY4	Rho GTPase-activating protein 35	RHG35_HUMAN
0.99344	0.942148	Q9UJX3	Anaphase-promoting complex subunit 7	APC7_HUMAN
0.99348	0.942137	P08621	U1 small nuclear ribonucleoprotein 70 kDa	RU17_HUMAN
0.99365	0.94209	Q5JWF2;P63092;P38405	Guanine nucleotide-binding protein G(olf) subunit alpha	GNAL_HUMAN
0.99365	0.94209	Q8IXI1	Mitochondrial Rho GTPase 2	MIRO2_HUMAN
0.99367	0.942085	Q8IYB8	ATP-dependent RNA helicase SUPV3L1, mitochondrial	SUV3_HUMAN
0.99372	0.942071	Q92769	Histone deacetylase 2	HDAC2_HUMAN
0.99401	0.941991	P21283	V-type proton ATPase subunit C 1	VATC1_HUMAN
0.99413	0.941957	Q9NVU7	Protein SDA1 homolog	SDA1_HUMAN
0.9943	0.94191	Q99961	Endophilin-A2	SH3G1_HUMAN
0.99436	0.941894	P24534	Elongation factor 1-beta	EF1B_HUMAN
0.99444	0.941872	Q13148	TAR DNA-binding protein 43	TADBP_HUMAN
0.9946	0.941827	Q8TCE6;Q6NSW5	Protein FAM45B	FA45B_HUMAN
0.99465	0.941813	P62820	Ras-related protein Rab-1A	RAB1A_HUMAN
0.99468	0.941805	Q13409	Cytoplasmic dynein 1 intermediate chain 2	DC1I2_HUMAN
0.99486	0.941755	P52292	Importin subunit alpha-1	IMA1_HUMAN
0.99523	0.941652	Q13310	Polyadenylate-binding protein 4	PABP4_HUMAN
0.99533	0.941624	Q8IZP0	Abl interactor 1	ABI1_HUMAN
0.99536	0.941615	Q8NBJ7	Sulfatase-modifying factor 2	SUMF2_HUMAN
0.99537	0.941613	P40818	Ubiquitin carboxyl-terminal hydrolase 8	UBP8_HUMAN
0.99545	0.94159	Q9NX57	Ras-related protein Rab-20	RAB20_HUMAN
0.99572	0.941515	Q8N122	Regulatory-associated protein of mTOR	RPTOR_HUMAN
0.99586	0.941475	Q8IYQ7	Threonine synthase-like 1	THNS1_HUMAN
0.99594	0.941453	P67870	Casein kinase II subunit beta	CSK2B_HUMAN
0.99618	0.941386	P19338	Nucleolin	NUCL_HUMAN
0.99629	0.941355	O14950;P19105;P24844	Myosin regulatory light chain 12B	ML12B_HUMAN
0.99666	0.94125	P62487	DNA-directed RNA polymerase II subunit RPB7	RPB7_HUMAN
0.99677	0.941219	Q9Y3B9	RRP15-like protein	RRP15_HUMAN
0.99688	0.941188	Q15424	Scaffold attachment factor B1	SAFB1_HUMAN
0.99699	0.941157	P54577	Tyrosine--tRNA ligase, cytoplasmic, N-terminally processed	SYYC_HUMAN
0.99723	0.941089	Q9BPY3	Protein FAM118B	F118B_HUMAN
0.99739	0.941044	Q13618	Cullin-3	CUL3_HUMAN
0.9974	0.941041	Q86VP6	Cullin-associated NEDD8-dissociated protein 1	CAND1_HUMAN
0.9975	0.941012	Q9UGT4	Sushi domain-containing protein 2	SUSD2_HUMAN
0.99758	0.94099	P48637	Glutathione synthetase	GSHB_HUMAN
0.99759	0.940987	Q86U42	Polyadenylate-binding protein 2	PABP2_HUMAN
0.99807	0.94085	P23921	Ribonucleoside-diphosphate reductase large subunit	RIR1_HUMAN
0.99825	0.940799	Q15042	Rab3 GTPase-activating protein catalytic subunit	RB3GP_HUMAN
0.99851	0.940724	Q9Y281	Cofilin-2	COF2_HUMAN
0.99853	0.940718	Q12996	Cleavage stimulation factor subunit 3	CSTF3_HUMAN
0.99862	0.940693	P57740	Nuclear pore complex protein Nup107	NU107_HUMAN
0.99863	0.94069	Q460N5	Poly [ADP-ribose] polymerase 14	PAR14_HUMAN
0.99868	0.940676	Q14161	ARF GTPase-activating protein GIT2	GIT2_HUMAN
0.99879	0.940644	Q14678	KN motif and ankyrin repeat domain-containing protein 1	KANK1_HUMAN
0.99897	0.940592	Q9BRR6	ADP-dependent glucokinase	ADPGK_HUMAN
0.99899	0.940586	Q8IWJ2	GRIP and coiled-coil domain-containing protein 2	GCC2_HUMAN
0.99907	0.940563	O43847	Nardilysin	NRDC_HUMAN
0.99908	0.940561	Q8TF74	WAS/WASL-interacting protein family member 2	WIPF2_HUMAN
0.99938	0.940474	P05386	60S acidic ribosomal protein P1	RLA1_HUMAN
0.99978	0.940359	O75937	DnaJ homolog subfamily C member 8	DNJC8_HUMAN
0.99978	0.940359	P62072	Mitochondrial import inner membrane translocase subunit Tim10	TIM10_HUMAN
0.99998	0.940301	Q9UJS0	Calcium-binding mitochondrial carrier protein Aralar2	CMC2_HUMAN
0.99999	0.940298	P25789	Proteasome subunit alpha type-4	PSA4_HUMAN
1.0001	0.940266	P25398	40S ribosomal protein S12	RS12_HUMAN
1.0003	0.940208	O00401	Neural Wiskott-Aldrich syndrome protein	WASL_HUMAN
1.0004	0.940179	Q9BRG1	Vacuolar protein-sorting-associated protein 25	VPS25_HUMAN
1.0005	0.94015	Q15758	Neutral amino acid transporter B(0)	AAAT_HUMAN
1.0005	0.94015	Q9H4K7	Mitochondrial ribosome-associated GTPase 2	MTG2_HUMAN
1.0006	0.940121	Q9NVG8	TBC1 domain family member 13	TBC13_HUMAN
1.0007	0.940092	O95218	Zinc finger Ran-binding domain-containing protein 2	ZRAB2_HUMAN
1.0007	0.940092	Q01085	Nucleolysin TIAR	TIAR_HUMAN
1.0008	0.940062	Q8TB37	Iron-sulfur protein NUBPL	NUBPL_HUMAN
1.0009	0.940033	P30043	Flavin reductase (NADPH)	BLVRB_HUMAN
1.0009	0.940033	P35218	Carbonic anhydrase 5A, mitochondrial	CAH5A_HUMAN
1.001	0.940004	Q16630	Cleavage and polyadenylation specificity factor subunit 6	CPSF6_HUMAN
1.001	0.940004	Q53F19	Uncharacterized protein C17orf85	CQ085_HUMAN
[truncated: 1,524 more rows]

## Sheet: Tabelle1
Ratio.H.L.normalized	average_fdrtool.qval	id	description	short.name
0.22168	7.41209e-13	P14373	Zinc finger protein RFP	TRI27_HUMAN		screen
0.23957	1.85302e-12	O75694	Nuclear pore complex protein Nup155	NU155_HUMAN
0.26616	1.09514e-10	P55058	Phospholipid transfer protein	PLTP_HUMAN
0.28176	9.66685e-10	P17028	Zinc finger protein 24	ZNF24_HUMAN
0.28638	1.56889e-09	Q63ZY3	KN motif and ankyrin repeat domain-containing protein 2	KANK2_HUMAN
0.31014	3.11867e-08	Q13505	Metaxin-1	MTX1_HUMAN
0.34589	1.16101e-06	Q8TE96	ATP-dependent RNA helicase DQX1	DQX1_HUMAN
0.36377	4.86521e-06	Q9NZD2	Glycolipid transfer protein	GLTP_HUMAN
0.36387	4.89651e-06	O14773	Tripeptidyl-peptidase 1	TPP1_HUMAN
0.36594	5.56567e-06	P35052	Glypican-1	GPC1_HUMAN
0.37925	1.45446e-05	P11532	Dystrophin	DMD_HUMAN
0.38507	2.20613e-05	O00192	Armadillo repeat protein deleted in velo-cardio-facial syndrome	ARVC_HUMAN
0.39699	4.62311e-05	Q7Z4F1	Low-density lipoprotein receptor-related protein 10	LRP10_HUMAN
0.40126	5.79408e-05	Q9ULZ3	Apoptosis-associated speck-like protein containing a CARD	ASC_HUMAN
0.40689	8.15279e-05	P98160	Endorepellin	PGBM_HUMAN
0.4094	9.47367e-05	Q15334	Lethal(2) giant larvae protein homolog 1	L2GL1_HUMAN
0.42607	0.000257817	Q9H6S3	Epidermal growth factor receptor kinase substrate 8-like protein 2	ES8L2_HUMAN
0.42623	0.000260005	Q9NZ63	Uncharacterized protein C9orf78	CI078_HUMAN
0.42814	0.000287059	P48047	ATP synthase subunit O, mitochondrial	ATPO_HUMAN
0.43025	0.000318897	O60427	Fatty acid desaturase 1	FADS1_HUMAN
0.43415	0.000382744	Q8N3F8	MICAL-like protein 1	MILK1_HUMAN
0.43713	0.000435318	Q9H270	Vacuolar protein sorting-associated protein 11 homolog	VPS11_HUMAN
0.4372	0.000436587	Q8N5N7	39S ribosomal protein L50, mitochondrial	RM50_HUMAN
0.4377	0.000445688	P08138	Tumor necrosis factor receptor superfamily member 16	TNR16_HUMAN
0.44861	0.000819882	O75911	Short-chain dehydrogenase/reductase 3	DHRS3_HUMAN
0.46045	0.00147166	Q6DKI1	60S ribosomal protein L7-like 1	RL7L_HUMAN
0.46045	0.00147166	Q8NHH9	Atlastin-2	ATLA2_HUMAN
0.47162	0.00235665	O00468	Agrin C-terminal 110 kDa subunit	AGRIN_HUMAN
0.47319	0.00250209	P62253	Ubiquitin-conjugating enzyme E2 G1	UB2G1_HUMAN
0.4811	0.00346847	Q96PM9	Zinc finger protein 385A	Z385A_HUMAN
0.48819	0.00465388	P02795	Metallothionein-2	MT2_HUMAN
0.49611	0.00654812	O15230	Laminin subunit alpha-5	LAMA5_HUMAN
0.50623	0.00974326	Q92974	Rho guanine nucleotide exchange factor 2	ARHG2_HUMAN
0.50997	0.0111525	Q9UET6	Putative tRNA (cytidine(32)/guanosine(34)-2'-O)-methyltransferase	FTSJ1_HUMAN
0.51083	0.0114937	Q9BYK8	Helicase with zinc finger domain 2	HELZ2_HUMAN
0.51201	0.0119719	O95396	Adenylyltransferase and sulfurtransferase MOCS3	MOCS3_HUMAN
0.51359	0.0126304	Q16270	Insulin-like growth factor-binding protein 7	IBP7_HUMAN
0.51374	0.012694	P04114	Apolipoprotein B-48	APOB_HUMAN
0.51831	0.0147249	P42226	Signal transducer and activator of transcription 6	STAT6_HUMAN
0.51883	0.014966	Q15526	Surfeit locus protein 1	SURF1_HUMAN
0.522	0.0164761	P34741	Syndecan-2	SDC2_HUMAN
0.52387	0.0173969	P09493	Tropomyosin alpha-1 chain	TPM1_HUMAN
0.52449	0.0177066	Q9P0V9	Septin-10	SEP10_HUMAN
0.52785	0.0195858	P51178	1-phosphatidylinositol 4,5-bisphosphate phosphodiesterase delta-1	PLCD1_HUMAN
0.52932	0.0204357	Q8WW01	tRNA-splicing endonuclease subunit Sen15	SEN15_HUMAN
0.53063	0.0212062	Q8NDI1	EH domain-binding protein 1	EHBP1_HUMAN
0.53144	0.0216883	Q5TAQ9	DDB1- and CUL4-associated factor 8	DCAF8_HUMAN
0.53472	0.0238641	Q16181	Septin-7	SEPT7_HUMAN
0.53532	0.0242791	Q9NVJ2	ADP-ribosylation factor-like protein 8B	ARL8B_HUMAN
0.54092	0.0285461	Q96PU8	Protein quaking	QKI_HUMAN
0.54172	0.029183	O15066	Kinesin-like protein KIF3B, N-terminally processed	KIF3B_HUMAN
0.54465	0.0315674	Q8WZA1	Protein O-linked-mannose beta-1,2-N-acetylglucosaminyltransferase 1	PMGT1_HUMAN
0.54815	0.0345102	P50225	Sulfotransferase 1A1	ST1A1_HUMAN
0.54877	0.0350407	Q9BZE4	Nucleolar GTP-binding protein 1	NOG1_HUMAN
0.55123	0.0371694	Q00653	Nuclear factor NF-kappa-B p52 subunit	NFKB2_HUMAN
0.55167	0.0375536	Q8N0X7	Spartin	SPG20_HUMAN
0.55175	0.0376236	P35754	Glutaredoxin-1	GLRX1_HUMAN
0.55288	0.0386152	Q9GZU2	Paternally-expressed gene 3 protein	PEG3_HUMAN
0.55519	0.0406584	O95372	Acyl-protein thioesterase 2	LYPA2_HUMAN
0.55595	0.0413345	P38936	Cyclin-dependent kinase inhibitor 1	CDN1A_HUMAN
0.55618	0.0415394	Q9BRP4	Proteasomal ATPase-associated factor 1	PAAF1_HUMAN
0.55738	0.0426104	Q16762	Thiosulfate sulfurtransferase	THTR_HUMAN
0.55746	0.0426819	P11182	Lipoamide acyltransferase component of branched-chain alpha-keto acid dehydrogenase complex, mitochondrial	ODB2_HUMAN
0.55843	0.0435497	Q6NUM9	All-trans-retinol 13,14-reductase	RETST_HUMAN
0.55881	0.04389	Q96PD2	Discoidin, CUB and LCCL domain-containing protein 2	DCBD2_HUMAN
0.55885	0.0439258	P27348	14-3-3 protein theta	1433T_HUMAN
0.55939	0.0444096	P61626	Lysozyme C	LYSC_HUMAN
0.55973	0.0447143	Q8IWU5	Extracellular sulfatase Sulf-2	SULF2_HUMAN
0.56384	0.0496708	P78509	Reelin	RELN_HUMAN
0.56487	0.0510356	P49757	Protein numb homolog	NUMB_HUMAN
0.56551	0.0518933	P07339	Cathepsin D heavy chain	CATD_HUMAN
0.56615	0.0527583	Q5TC12	ATP synthase mitochondrial F1 complex assembly factor 1	ATPF1_HUMAN
0.56686	0.0537263	Q92917	G patch domain and KOW motifs-containing protein	GPKOW_HUMAN
0.5693	0.0576052	Q86WA8	Lon protease homolog 2, peroxisomal	LONP2_HUMAN
0.57282	0.063514	O75600	2-amino-3-ketobutyrate coenzyme A ligase, mitochondrial	KBL_HUMAN
0.57299	0.0638087	P50453	Serpin B9	SPB9_HUMAN
0.57577	0.0687463	Q8WUX1	Sodium-coupled neutral amino acid transporter 5	S38A5_HUMAN
0.57923	0.0751994	Q9Y6X4	Soluble lamin-associated protein of 75 kDa	F169A_HUMAN
0.58023	0.0771261	Q8IZD4	mRNA-decapping enzyme 1B	DCP1B_HUMAN
0.5809	0.0784322	O15091	Mitochondrial ribonuclease P protein 3	MRRP3_HUMAN
0.58097	0.0785693	Q9UJX4	Anaphase-promoting complex subunit 5	APC5_HUMAN
0.58299	0.08275	Q9Y2U8	Inner nuclear membrane protein Man1	MAN1_HUMAN
0.58337	0.0835506	Q14999	Cullin-7	CUL7_HUMAN
0.58654	0.0904806	Q86UU1	Pleckstrin homology-like domain family B member 1	PHLB1_HUMAN
0.5914	0.101705	Q13057	Phosphopantetheine adenylyltransferase	COASY_HUMAN
0.59426	0.10863	O75886	Signal transducing adapter molecule 2	STAM2_HUMAN
0.59562	0.112	O60507	Protein-tyrosine sulfotransferase 1	TPST1_HUMAN
0.6001	0.123427	Q9BUF5	Tubulin beta-6 chain	TBB6_HUMAN
0.6005	0.12447	Q96AY3	Peptidyl-prolyl cis-trans isomerase FKBP10	FKB10_HUMAN
0.6021	0.128677	Q9C0D5	Protein TANC1	TANC1_HUMAN
0.60309	0.131306	Q27J81	Inverted formin-2	INF2_HUMAN
0.6033	0.131866	P16989	Y-box-binding protein 3	YBOX3_HUMAN
0.60348	0.132347	Q9Y289	Sodium-dependent multivitamin transporter	SC5A6_HUMAN
0.6067	0.141048	Q6NUQ4	Transmembrane protein 214	TM214_HUMAN
0.6067	0.141048	Q9NR12	PDZ and LIM domain protein 7	PDLI7_HUMAN
0.60978	0.149527	Q8IY81	pre-rRNA processing protein FTSJ3	SPB1_HUMAN
0.61068	0.152029	Q9Y3D0	Mitotic spindle-associated MMXD complex subunit MIP18	MIP18_HUMAN
0.61195	0.155577	Q15019	Septin-2	SEPT2_HUMAN
0.61213	0.156081	P01011	Alpha-1-antichymotrypsin His-Pro-less	AACT_HUMAN
0.61229	0.15653	Q9NNW5	WD repeat-containing protein 6	WDR6_HUMAN
0.61256	0.157287	Q96T76	MMS19 nucleotide excision repair protein homolog	MMS19_HUMAN
0.61261	0.157427	Q9H1E3	Nuclear ubiquitous casein and cyclin-dependent kinase substrate 1	NUCKS_HUMAN
0.61456	0.16292	Q96IZ0	PRKC apoptosis WT1 regulator protein	PAWR_HUMAN
0.61472	0.163372	Q14353	Guanidinoacetate N-methyltransferase	GAMT_HUMAN
0.61536	0.165182	Q6IN84	rRNA methyltransferase 1, mitochondrial	MRM1_HUMAN
0.61562	0.165919	P18085	ADP-ribosylation factor 4	ARF4_HUMAN
0.61595	0.166854	P01024	Complement C3c alpha' chain fragment 2	CO3_HUMAN
0.616	0.166996	O00541	Pescadillo homolog	PESC_HUMAN
0.61662	0.168755	P04062	Glucosylceramidase	GLCM_HUMAN
0.61847	0.174689	P49006	MARCKS-related protein	MRP_HUMAN
0.6199	0.179335	Q16537	Serine/threonine-protein phosphatase 2A 56 kDa regulatory subunit epsilon isoform	2A5E_HUMAN
0.61994	0.179466	Q9UH62	Armadillo repeat-containing X-linked protein 3	ARMX3_HUMAN
0.62007	0.17989	P39880;Q13948	Homeobox protein cut-like 1	CUX1_HUMAN
0.62208	0.186485	P10253	70 kDa lysosomal alpha-glucosidase	LYAG_HUMAN
0.62216	0.186749	O43709	Williams-Beuren syndrome chromosomal region 22 protein	WBS22_HUMAN
0.62579	0.198808	P17535	Transcription factor jun-D	JUND_HUMAN
0.6269	0.202525	O60443	Non-syndromic hearing impairment protein 5	DFNA5_HUMAN
0.62759	0.204842	Q9BZV1	UBX domain-containing protein 6	UBXN6_HUMAN
0.6281	0.206557	Q6ZWJ1	Syntaxin-binding protein 4	STXB4_HUMAN
0.62842	0.207635	Q8NB49	Phospholipid-transporting ATPase IG	AT11C_HUMAN
0.62862	0.208308	Q6PUV4	Complexin-2	CPLX2_HUMAN
0.63031	0.214012	Q9H3S7	Tyrosine-protein phosphatase non-receptor type 23	PTN23_HUMAN
0.6321	0.22007	Q92466	DNA damage-binding protein 2	DDB2_HUMAN
0.63223	0.22051	Q9UGH3	Solute carrier family 23 member 2	S23A2_HUMAN
0.63353	0.224918	Q16539	Mitogen-activated protein kinase 14	MK14_HUMAN
0.63396	0.226377	Q6ZSR9	Uncharacterized protein FLJ45252	YJ005_HUMAN
0.63463	0.228693	O95182	NADH dehydrogenase [ubiquinone] 1 alpha subcomplex subunit 7	NDUA7_HUMAN
0.63629	0.234437	P50336	Protoporphyrinogen oxidase	PPOX_HUMAN
0.63799	0.240321	Q9Y5S1	Transient receptor potential cation channel subfamily V member 2	TRPV2_HUMAN
0.63807	0.240598	Q66K14	TBC1 domain family member 9B	TBC9B_HUMAN
0.63935	0.245026	P08243	Asparagine synthetase [glutamine-hydrolyzing]	ASNS_HUMAN
0.64006	0.247482	P40222	Alpha-taxilin	TXLNA_HUMAN
0.64272	0.256662	Q96ME7	Zinc finger protein 512	ZN512_HUMAN
0.64285	0.25711	Q06787	Fragile X mental retardation protein 1	FMR1_HUMAN
0.6429	0.257282	P31431	Syndecan-4	SDC4_HUMAN
0.64379	0.260344	Q9Y4L1	Hypoxia up-regulated protein 1	HYOU1_HUMAN
0.64426	0.261959	Q9NXA8	NAD-dependent protein deacylase sirtuin-5, mitochondrial	SIR5_HUMAN
0.64495	0.264327	O94822	E3 ubiquitin-protein ligase listerin	LTN1_HUMAN
0.64576	0.267102	P00738;P00739	Haptoglobin	HPT_HUMAN
0.6458	0.267239	Q9Y285	Phenylalanine--tRNA ligase alpha subunit	SYFA_HUMAN
0.64614	0.268402	Q96S66	Chloride channel CLIC-like protein 1	CLCC1_HUMAN
0.647	0.271339	P22570	NADPH:adrenodoxin oxidoreductase, mitochondrial	ADRO_HUMAN
0.6473	0.272361	Q96EM0	Trans-L-3-hydroxyproline dehydratase	T3HPD_HUMAN
0.64799	0.27471	Q92805	Golgin subfamily A member 1	GOGA1_HUMAN
0.64865	0.276951	A0AV96	RNA-binding protein 47	RBM47_HUMAN
0.64866	0.276985	P01130	Low-density lipoprotein receptor	LDLR_HUMAN
0.64886	0.277664	Q86Y56	HEAT repeat-containing protein 2	HEAT2_HUMAN
0.65032	0.2826	Q07973	1,25-dihydroxyvitamin D(3) 24-hydroxylase, mitochondrial	CP24A_HUMAN
0.65041	0.282903	P20839	Inosine-5'-monophosphate dehydrogenase 1	IMDH1_HUMAN
0.65087	0.284452	P27695	DNA-(apurinic or apyrimidinic site) lyase	APEX1_HUMAN
0.6511	0.285226	P29558	RNA-binding motif, single-stranded-interacting protein 1	RBMS1_HUMAN
0.65153	0.28667	P84157	Matrix-remodeling-associated protein 7	MXRA7_HUMAN
0.65158	0.286838	Q9NPI6	mRNA-decapping enzyme 1A	DCP1A_HUMAN
0.65185	0.287743	P11802	Cyclin-dependent kinase 4	CDK4_HUMAN
0.65206	0.288446	P18583	Protein SON	SON_HUMAN
0.65518	0.302861	P49366	Deoxyhypusine synthase	DHYS_HUMAN
0.65648	0.309109	P04798	Cytochrome P450 1A1	CP1A1_HUMAN
0.65669	0.310121	Q8TDD1	ATP-dependent RNA helicase DDX54	DDX54_HUMAN
0.65697	0.311473	P56962	Syntaxin-17	STX17_HUMAN
0.6577	0.315002	Q96P48	Arf-GAP with Rho-GAP domain, ANK repeat and PH domain-containing protein 1	ARAP1_HUMAN
0.65862	0.319465	Q9GZM5	Protein YIPF3, 36 kDa form III	YIPF3_HUMAN
0.65935	0.323016	P32189;Q14409	Glycerol kinase	GLPK_HUMAN
0.65949	0.323698	Q53FA7	Quinone oxidoreductase PIG3	QORX_HUMAN
0.66013	0.32682	P33897	ATP-binding cassette sub-family D member 1	ABCD1_HUMAN
0.66118	0.331955	Q9Y6V7	Probable ATP-dependent RNA helicase DDX49	DDX49_HUMAN
0.66278	0.339809	Q6PL24	Protein TMED8	TMED8_HUMAN
0.6632	0.341877	O43159	Ribosomal RNA-processing protein 8	RRP8_HUMAN
0.66542	0.352835	O00411	DNA-directed RNA polymerase, mitochondrial	RPOM_HUMAN
0.66666	0.358976	O14656	Torsin-1A	TOR1A_HUMAN
0.66693	0.360315	Q96SB4	SRSF protein kinase 1	SRPK1_HUMAN
0.66771	0.364186	Q99650	Oncostatin-M-specific receptor subunit beta	OSMR_HUMAN
0.66776	0.364434	Q96J02	E3 ubiquitin-protein ligase Itchy homolog	ITCH_HUMAN
0.66789	0.36508	P48449	Lanosterol synthase	ERG7_HUMAN
0.66822	0.366719	P54277	PMS1 protein homolog 1	PMS1_HUMAN
0.66888	0.369999	P20290	Transcription factor BTF3	BTF3_HUMAN
0.66898	0.370496	Q14457	Beclin-1	BECN1_HUMAN
0.66915	0.371341	Q9BY89	Uncharacterized protein KIAA1671	K1671_HUMAN
0.67001	0.375619	Q7LG56	Ribonucleoside-diphosphate reductase subunit M2 B	RIR2B_HUMAN
0.67037	0.377411	Q13144	Translation initiation factor eIF-2B subunit epsilon	EI2BE_HUMAN
0.67051	0.378108	Q01415	N-acetylgalactosamine kinase	GALK2_HUMAN
0.67079	0.379502	P00734	Thrombin heavy chain	THRB_HUMAN
0.67108	0.380946	Q96IU4	Alpha/beta hydrolase domain-containing protein 14B	ABHEB_HUMAN
0.67306	0.390808	P82094	TATA element modulatory factor	TMF1_HUMAN
0.67336	0.392303	O95573	Long-chain-fatty-acid--CoA ligase 3	ACSL3_HUMAN
0.67463	0.398629	Q96GW9	Methionine--tRNA ligase, mitochondrial	SYMM_HUMAN
0.67519	0.401418	Q9BVS4	Serine/threonine-protein kinase RIO2	RIOK2_HUMAN
0.67775	0.414154	Q9Y625	Secreted glypican-6	GPC6_HUMAN
0.67828	0.416787	P02771	Alpha-fetoprotein	FETA_HUMAN
0.67855	0.418128	Q8NDF8	Non-canonical poly(A) RNA polymerase PAPD5	PAPD5_HUMAN
0.67878	0.41927	Q9Y315	Putative deoxyribose-phosphate aldolase	DEOC_HUMAN
0.6791	0.420858	O75832	26S proteasome non-ATPase regulatory subunit 10	PSD10_HUMAN
0.67993	0.424974	Q9NS87	Kinesin-like protein KIF15	KIF15_HUMAN
0.68101	0.430322	O00754	Lysosomal alpha-mannosidase C peptide	MA2B1_HUMAN
0.68117	0.431113	Q86UE4	Protein LYRIC	LYRIC_HUMAN
0.6813	0.431756	Q8WZA9	Immunity-related GTPase family Q protein	IRGQ_HUMAN
0.68235	0.436942	P28290	Sperm-specific antigen 2	SSFA2_HUMAN
0.68288	0.439556	Q99856	AT-rich interactive domain-containing protein 3A	ARI3A_HUMAN
0.68378	0.443988	O43491	Band 4.1-like protein 2	E41L2_HUMAN
0.68385	0.444332	P08865	40S ribosomal protein SA	RSSA_HUMAN
0.68424	0.446249	Q12959	Disks large homolog 1	DLG1_HUMAN
0.68436	0.446839	Q04446	1,4-alpha-glucan-branching enzyme	GLGB_HUMAN
0.68458	0.447919	O15438	Canalicular multispecific organic anion transporter 2	MRP3_HUMAN
0.68475	0.448754	O75170	Serine/threonine-protein phosphatase 6 regulatory subunit 2	PP6R2_HUMAN
0.68594	0.454584	P16870	Carboxypeptidase E	CBPE_HUMAN
0.68596	0.454682	Q96C57	Uncharacterized protein C12orf43	CL043_HUMAN
0.68608	0.455269	Q6P2C8	Mediator of RNA polymerase II transcription subunit 27	MED27_HUMAN
0.68669	0.458249	Q16822	Phosphoenolpyruvate carboxykinase [GTP], mitochondrial	PCKGM_HUMAN
0.68754	0.462393	Q8TEX9	Importin-4	IPO4_HUMAN
0.68898	0.469388	Q15050	Ribosome biogenesis regulatory protein homolog	RRS1_HUMAN
0.69044	0.476446	Q9UKL3	CASP8-associated protein 2	C8AP2_HUMAN
0.69203	0.484089	Q96GC5	39S ribosomal protein L48, mitochondrial	RM48_HUMAN
0.69209	0.484376	Q92734	Protein TFG	TFG_HUMAN
0.69282	0.487868	Q9BST9	Rhotekin	RTKN_HUMAN
0.69371	0.492112	Q96I24	Far upstream element-binding protein 3	FUBP3_HUMAN
0.69417	0.494299	Q96E29	mTERF domain-containing protein 1, mitochondrial	MTER1_HUMAN
0.69515	0.498943	Q07812	Apoptosis regulator BAX	BAX_HUMAN
0.69573	0.501682	Q9H7D7	WD repeat-containing protein 26	WDR26_HUMAN
0.69584	0.502201	P35869	Aryl hydrocarbon receptor	AHR_HUMAN
0.69643	0.504978	Q16850	Lanosterol 14-alpha demethylase	CP51A_HUMAN
0.69673	0.506387	Q16775	Hydroxyacylglutathione hydrolase, mitochondrial	GLO2_HUMAN
0.69689	0.507138	Q9H6R0	Putative ATP-dependent RNA helicase DHX33	DHX33_HUMAN
0.6969	0.507185	Q7L3T8	Probable proline--tRNA ligase, mitochondrial	SYPM_HUMAN
0.69704	0.507841	Q6NXR4	TELO2-interacting protein 2	TTI2_HUMAN
0.69757	0.510322	Q9H1D9	DNA-directed RNA polymerase III subunit RPC6	RPC6_HUMAN
0.69767	0.51079	Q96PE7	Methylmalonyl-CoA epimerase, mitochondrial	MCEE_HUMAN
0.69778	0.511303	P23634	Plasma membrane calcium-transporting ATPase 4	AT2B4_HUMAN
0.69875	0.515822	Q13509	Tubulin beta-3 chain	TBB3_HUMAN
0.69887	0.516379	Q96Q11	CCA tRNA nucleotidyltransferase 1, mitochondrial	TRNT1_HUMAN
0.69936	0.518652	P22695	Cytochrome b-c1 complex subunit 2, mitochondrial	QCR2_HUMAN
0.69983	0.520826	Q9UP95	Solute carrier family 12 member 4	S12A4_HUMAN
0.70003	0.52175	P61289	Proteasome activator complex subunit 3	PSME3_HUMAN
0.70005	0.521842	P11413	Glucose-6-phosphate 1-dehydrogenase	G6PD_HUMAN
0.70028	0.522903	P51784	Ubiquitin carboxyl-terminal hydrolase 11	UBP11_HUMAN
0.70079	0.52525	Q8WUH1	Protein Churchill	CHUR_HUMAN
0.70141	0.528095	Q9BUR5	Apolipoprotein O	APOO_HUMAN
0.70289	0.534845	Q8WVY7	Ubiquitin-like domain-containing CTD phosphatase 1	UBCP1_HUMAN
0.7037	0.538515	Q9NV31	U3 small nucleolar ribonucleoprotein protein IMP3	IMP3_HUMAN
0.70428	0.541132	P09110	3-ketoacyl-CoA thiolase, peroxisomal	THIK_HUMAN
0.70452	0.542212	Q96FJ2	Dynein light chain 2, cytoplasmic	DYL2_HUMAN
0.70457	0.542437	Q8N567	Zinc finger CCHC domain-containing protein 9	ZCHC9_HUMAN
0.70486	0.54374	Q9NP58	ATP-binding cassette sub-family B member 6, mitochondrial	ABCB6_HUMAN
0.70505	0.544592	O95478	Ribosome biogenesis protein NSA2 homolog	NSA2_HUMAN
0.70544	0.546338	P43121	Cell surface glycoprotein MUC18	MUC18_HUMAN
0.70618	0.549639	O95155	Ubiquitin conjugation factor E4 B	UBE4B_HUMAN
0.70622	0.549817	P21741	Midkine	MK_HUMAN
0.7065	0.551062	Q9NQR4	Omega-amidase NIT2	NIT2_HUMAN
0.70679	0.552349	P32322	Pyrroline-5-carboxylate reductase 1, mitochondrial	P5CR1_HUMAN
0.70712	0.55381	Q8NEZ5	F-box only protein 22	FBX22_HUMAN
0.70737	0.554916	Q13393	Phospholipase D1	PLD1_HUMAN
0.70748	0.555401	Q8N4T8	Carbonyl reductase family member 4	CBR4_HUMAN
0.70816	0.558396	P62942	Peptidyl-prolyl cis-trans isomerase FKBP1A	FKB1A_HUMAN
0.70857	0.560195	Q9H1B7	Interferon regulatory factor 2-binding protein-like	I2BPL_HUMAN
0.70877	0.56107	Q8IWW6	Rho GTPase-activating protein 12	RHG12_HUMAN
0.70882	0.561289	P14543	Nidogen-1	NID1_HUMAN
0.70982	0.565648	Q9H4A6	Golgi phosphoprotein 3	GOLP3_HUMAN
0.70996	0.566256	Q10472	Polypeptide N-acetylgalactosaminyltransferase 1 soluble form	GALT1_HUMAN
0.71015	0.56708	Q8N8S7	Protein enabled homolog	ENAH_HUMAN
0.7111	0.571184	Q53T59	HCLS1-binding protein 3	H1BP3_HUMAN
0.71199	0.575003	Q86SQ4	G-protein coupled receptor 126	GP126_HUMAN
0.71246	0.577011	Q15942	Zyxin	ZYX_HUMAN
0.71259	0.577565	P10586	Receptor-type tyrosine-protein phosphatase F	PTPRF_HUMAN
0.7126	0.577607	Q9BYG3	MKI67 FHA domain-interacting nucleolar phosphoprotein	MK67I_HUMAN
0.71288	0.578798	Q96KA5	Cleft lip and palate transmembrane protein 1-like protein	CLP1L_HUMAN
0.71356	0.581681	O75122	CLIP-associating protein 2	CLAP2_HUMAN
0.71358	0.581766	P57737	Coronin-7	CORO7_HUMAN
0.71438	0.585138	P05156	Complement factor I light chain	CFAI_HUMAN
0.71465	0.586272	P33908	Mannosyl-oligosaccharide 1,2-alpha-mannosidase IA	MA1A1_HUMAN
0.71561	0.590284	P09104	Gamma-enolase	ENOG_HUMAN
0.71571	0.5907	Q2M2I8	AP2-associated protein kinase 1	AAK1_HUMAN
0.71645	0.59377	Q9BXR0	Queuine tRNA-ribosyltransferase	TGT_HUMAN
0.71692	0.59571	Q96SB3	Neurabin-2	NEB2_HUMAN
0.717	0.59604	Q9BZ67;Q9BZ68	FERM domain-containing protein 8	FRMD8_HUMAN
0.71832	0.601448	Q68CP9	AT-rich interactive domain-containing protein 2	ARID2_HUMAN
0.71833	0.601489	Q8TBE9	N-acylneuraminate-9-phosphatase	NANP_HUMAN
0.72014	0.60881	Q5TDH0	Protein DDI1 homolog 2	DDI2_HUMAN
0.72088	0.611772	P49792	E3 SUMO-protein ligase RanBP2	RBP2_HUMAN
0.72192	0.615904	Q9NSI2	Protein FAM207A	F207A_HUMAN
0.72226	0.617247	Q13907	Isopentenyl-diphosphate Delta-isomerase 1	IDI1_HUMAN
0.72234	0.617562	P22830	Ferrochelatase, mitochondrial	HEMH_HUMAN
0.72239	0.617759	Q5SRE5	Nucleoporin NUP188 homolog	NU188_HUMAN
0.72285	0.619568	Q9BXK5	Bcl-2-like protein 13	B2L13_HUMAN
0.72349	0.622072	O14929	Histone acetyltransferase type B catalytic subunit	HAT1_HUMAN
0.72374	0.623047	O94964	C-terminal 80 kDa form	SOGA1_HUMAN
0.72448	0.625919	Q96HD1	Cysteine-rich with EGF-like domain protein 1	CREL1_HUMAN
0.72458	0.626306	Q9UL15	BAG family molecular chaperone regulator 5	BAG5_HUMAN
0.72495	0.627733	P46109	Crk-like protein	CRKL_HUMAN
0.72504	0.62808	Q9NP61	ADP-ribosylation factor GTPase-activating protein 3	ARFG3_HUMAN
0.72526	0.628926	Q86YT6	E3 ubiquitin-protein ligase MIB1	MIB1_HUMAN
0.72549	0.629809	Q9NY93	Probable ATP-dependent RNA helicase DDX56	DDX56_HUMAN
0.72555	0.630039	Q99808	Equilibrative nucleoside transporter 1	S29A1_HUMAN
0.72605	0.631951	Q96CS3	FAS-associated factor 2	FAF2_HUMAN
0.72646	0.633512	Q9NZM5	Glioma tumor suppressor candidate region gene 2 protein	GSCR2_HUMAN
0.72685	0.634992	P62736;P68032;P68133;P63267	Actin, aortic smooth muscle	ACTA_HUMAN
0.72743	0.637183	Q13630	GDP-L-fucose synthase	FCL_HUMAN
0.72754	0.637597	Q96CB9	5-methylcytosine rRNA methyltransferase NSUN4	NSUN4_HUMAN
0.729	0.643056	O15357	Phosphatidylinositol 3,4,5-trisphosphate 5-phosphatase 2	SHIP2_HUMAN
0.72907	0.643316	Q8IY37	Probable ATP-dependent RNA helicase DHX37	DHX37_HUMAN
0.72981	0.646053	O95905	Protein SGT1	SGT1_HUMAN
0.73083	0.649795	Q9BZE9	Tether containing UBX domain for GLUT4	ASPC1_HUMAN
0.73189	0.653645	Q96A57	Transmembrane protein 230	TM230_HUMAN
0.73226	0.65498	Q96KR6	Protein FAM210B	F210B_HUMAN
0.73259	0.656167	P28340	DNA polymerase delta catalytic subunit	DPOD1_HUMAN
0.73262	0.656274	P11940	Polyadenylate-binding protein 1	PABP1_HUMAN
0.73311	0.658029	Q9NWV8	BRISC and BRCA1-A complex member 1	BABA1_HUMAN
0.73321	0.658386	P48634	Protein PRRC2A	PRC2A_HUMAN
0.7336	0.659775	P50402	Emerin	EMD_HUMAN
0.73363	0.659881	Q93052	Lipoma-preferred partner	LPP_HUMAN
0.73374	0.660272	Q9ULD2	Microtubule-associated tumor suppressor 1	MTUS1_HUMAN
0.73387	0.660733	P52789	Hexokinase-2	HXK2_HUMAN
0.7342	0.661902	Q9Y3A4;Q9NSQ0	Putative ribosomal RNA-processing protein 7 homolog B	RRP7B_HUMAN
0.7345	0.66296	P52948	Nuclear pore complex protein Nup98	NUP98_HUMAN
0.73498	0.664648	Q9P0K7	Ankycorbin	RAI14_HUMAN
0.73534	0.665908	Q96EY1	DnaJ homolog subfamily A member 3, mitochondrial	DNJA3_HUMAN
0.73548	0.666397	P41240	Tyrosine-protein kinase CSK	CSK_HUMAN
0.73606	0.668416	O95864	Fatty acid desaturase 2	FADS2_HUMAN
0.73611	0.668589	P10646	Tissue factor pathway inhibitor	TFPI1_HUMAN
0.73618	0.668832	Q96I15	Selenocysteine lyase	SCLY_HUMAN
0.73642	0.669663	Q9HBU6	Ethanolamine kinase 1	EKI1_HUMAN
0.73652	0.670008	Q9NZM3	Intersectin-2	ITSN2_HUMAN
0.73799	0.675049	Q9UHD2	Serine/threonine-protein kinase TBK1	TBK1_HUMAN
0.73816	0.675627	Q14573	Inositol 1,4,5-trisphosphate receptor type 3	ITPR3_HUMAN
0.7383	0.676102	Q13772	Nuclear receptor coactivator 4	NCOA4_HUMAN
0.7396	0.680484	O00748	Cocaine esterase	EST2_HUMAN
0.73979	0.68112	Q13315	Serine-protein kinase ATM	ATM_HUMAN
0.73981	0.681187	Q9BUE6	Iron-sulfur cluster assembly 1 homolog, mitochondrial	ISCA1_HUMAN
0.7405	0.683484	Q8WX93	Palladin	PALLD_HUMAN
0.74101	0.685171	Q9UPN4	Centrosomal protein of 131 kDa	CP131_HUMAN
0.74133	0.686226	Q96AB3	Isochorismatase domain-containing protein 2, mitochondrial	ISOC2_HUMAN
0.74285	0.691186	P50135	Histamine N-methyltransferase	HNMT_HUMAN
0.74418	0.695462	Q14160	Protein scribble homolog	SCRIB_HUMAN
0.74443	0.696259	P49585	Choline-phosphate cytidylyltransferase A	PCY1A_HUMAN
0.74445	0.696323	Q7Z6Z7	E3 ubiquitin-protein ligase HUWE1	HUWE1_HUMAN
0.74461	0.696832	P29084	Transcription initiation factor IIE subunit beta	T2EB_HUMAN
0.74476	0.697308	Q7Z4Q2	HEAT repeat-containing protein 3	HEAT3_HUMAN
0.74512	0.698448	P42696	RNA-binding protein 34	RBM34_HUMAN
0.74575	0.700433	Q8WTT2	Nucleolar complex protein 3 homolog	NOC3L_HUMAN
0.74589	0.700872	O43708	Maleylacetoacetate isomerase	MAAI_HUMAN
0.74643	0.70256	Q9BVP2	Guanine nucleotide-binding protein-like 3	GNL3_HUMAN
0.74659	0.703059	Q92609	TBC1 domain family member 5	TBCD5_HUMAN
0.74738	0.705506	Q15418	Ribosomal protein S6 kinase alpha-1	KS6A1_HUMAN
0.748	0.707413	Q9H5Q4	Dimethyladenosine transferase 2, mitochondrial	TFB2M_HUMAN
0.7485	0.708941	Q15477	Helicase SKI2W	SKIV2_HUMAN
0.74917	0.710976	Q92851	Caspase-10 subunit p23/17	CASPA_HUMAN
0.74919	0.711036	Q96AQ6	Pre-B-cell leukemia transcription factor-interacting protein 1	PBIP1_HUMAN
0.74939	0.711641	Q9NQX4	Unconventional myosin-Vc	MYO5C_HUMAN
0.74946	0.711852	Q6AI08	HEAT repeat-containing protein 6	HEAT6_HUMAN
0.74947	0.711882	Q8TEL6	Short transient receptor potential channel 4-associated protein	TP4AP_HUMAN
0.75034	0.714494	Q969Z0	Protein TBRG4	TBRG4_HUMAN
0.75059	0.715239	P41208	Centrin-2	CETN2_HUMAN
0.75071	0.715597	Q99996	A-kinase anchor protein 9	AKAP9_HUMAN
0.75073	0.715656	Q7L2E3	Putative ATP-dependent RNA helicase DHX30	DHX30_HUMAN
0.7508	0.715864	Q8IZ83	Aldehyde dehydrogenase family 16 member A1	A16A1_HUMAN
0.75088	0.716102	P35269	General transcription factor IIF subunit 1	T2FA_HUMAN
0.75118	0.716991	Q9BTE6	Alanyl-tRNA editing protein Aarsd1	AASD1_HUMAN
0.75123	0.717139	Q9UJU6	Drebrin-like protein	DBNL_HUMAN
0.75141	0.717671	P05543	Thyroxine-binding globulin	THBG_HUMAN
0.75258	0.721104	Q9H9T3	Elongator complex protein 3	ELP3_HUMAN
0.75315	0.722759	Q9HAN9	Nicotinamide mononucleotide adenylyltransferase 1	NMNA1_HUMAN
0.75402	0.725267	Q8IXM2	Chromatin complexes subunit BAP18	BAP18_HUMAN
0.75429	0.72604	Q6IAA8	Ragulator complex protein LAMTOR1	LTOR1_HUMAN
0.75498	0.728005	O14936	Peripheral plasma membrane protein CASK	CSKP_HUMAN
0.75514	0.728459	Q5JTH9	RRP12-like protein	RRP12_HUMAN
0.75542	0.729251	Q9P2E9	Ribosome-binding protein 1	RRBP1_HUMAN
0.75571	0.730068	O94966	Ubiquitin carboxyl-terminal hydrolase 19	UBP19_HUMAN
0.7564	0.732002	Q13206	Probable ATP-dependent RNA helicase DDX10	DDX10_HUMAN
0.75705	0.733811	P49755	Transmembrane emp24 domain-containing protein 10	TMEDA_HUMAN
0.75749	0.735027	Q08257	Quinone oxidoreductase	QOR_HUMAN
0.75757	0.735248	Q9NRW7	Vacuolar protein sorting-associated protein 45	VPS45_HUMAN
0.7577	0.735606	P19174	1-phosphatidylinositol 4,5-bisphosphate phosphodiesterase gamma-1	PLCG1_HUMAN
0.75845	0.73766	P29279	Connective tissue growth factor	CTGF_HUMAN
0.75871	0.738368	Q5ST30	Valine--tRNA ligase, mitochondrial	SYVM_HUMAN
0.75897	0.739075	Q14738	Serine/threonine-protein phosphatase 2A 56 kDa regulatory subunit delta isoform	2A5D_HUMAN
0.75903	0.739237	O75962	Triple functional domain protein	TRIO_HUMAN
0.75907	0.739346	Q96QC0	Serine/threonine-protein phosphatase 1 regulatory subunit 10	PP1RA_HUMAN
0.75982	0.741368	O75340	Programmed cell death protein 6	PDCD6_HUMAN
0.75982	0.741368	P05114	Non-histone chromosomal protein HMG-14	HMGN1_HUMAN
0.76035	0.742787	Q99805	Transmembrane 9 superfamily member 2	TM9S2_HUMAN
0.76088	0.744198	Q9Y385	Ubiquitin-conjugating enzyme E2 J1	UB2J1_HUMAN
0.7609	0.744251	Q7L8L6	FAST kinase domain-containing protein 5	FAKD5_HUMAN
0.76136	0.745467	P78540	Arginase-2, mitochondrial	ARGI2_HUMAN
0.76153	0.745916	Q7Z3E2	Uncharacterized protein C10orf118	CJ118_HUMAN
0.76154	0.745942	Q8IVD9	NudC domain-containing protein 3	NUDC3_HUMAN
0.76167	0.746284	Q15738	Sterol-4-alpha-carboxylate 3-dehydrogenase, decarboxylating	NSDHL_HUMAN
0.76167	0.746284	Q9NWU2	Glucose-induced degradation protein 8 homolog	GID8_HUMAN
0.76228	0.747882	O75368	SH3 domain-binding glutamic acid-rich-like protein	SH3L1_HUMAN
0.76272	0.749027	Q96L92	Sorting nexin-27	SNX27_HUMAN
0.76288	0.749443	P51159	Ras-related protein Rab-27A	RB27A_HUMAN
0.76345	0.750915	P11021	78 kDa glucose-regulated protein	GRP78_HUMAN
0.76346	0.750941	Q8IY67	Ribonucleoprotein PTB-binding 1	RAVR1_HUMAN
0.76366	0.751455	Q92530	Proteasome inhibitor PI31 subunit	PSMF1_HUMAN
0.76512	0.755174	Q9HC35	Echinoderm microtubule-associated protein-like 4	EMAL4_HUMAN
0.76524	0.755477	Q70J99	Protein unc-13 homolog D	UN13D_HUMAN
0.76543	0.755955	P00813	Adenosine deaminase	ADA_HUMAN
0.7655	0.756131	Q9NXE4	Sphingomyelin phosphodiesterase 4	NSMA3_HUMAN
0.76669	0.759102	Q8IV63	Inactive serine/threonine-protein kinase VRK3	VRK3_HUMAN
0.76757	0.761273	Q15102	Platelet-activating factor acetylhydrolase IB subunit gamma	PA1B3_HUMAN
0.76761	0.761371	Q9H1A4	Anaphase-promoting complex subunit 1	APC1_HUMAN
0.76846	0.763445	Q9H6S0	Probable ATP-dependent RNA helicase YTHDC2	YTDC2_HUMAN
0.76868	0.763979	P29353	SHC-transforming protein 1	SHC1_HUMAN
0.76962	0.766243	P28288	ATP-binding cassette sub-family D member 3	ABCD3_HUMAN
0.77056	0.768481	Q9BRQ6	Coiled-coil-helix-coiled-coil-helix domain-containing protein 6, mitochondrial	CHCH6_HUMAN
0.77057	0.768505	Q3ZCQ8	Mitochondrial import inner membrane translocase subunit TIM50	TIM50_HUMAN
0.7706	0.768576	Q8TEQ8	GPI ethanolamine phosphate transferase 3	PIGO_HUMAN
0.77113	0.769827	P24385	G1/S-specific cyclin-D1	CCND1_HUMAN
0.77144	0.770554	Q9H7Z7	Prostaglandin E synthase 2 truncated form	PGES2_HUMAN
0.77156	0.770835	Q3KQU3	MAP7 domain-containing protein 1	MA7D1_HUMAN
0.7718	0.771396	Q8TD30	Alanine aminotransferase 2	ALAT2_HUMAN
0.77205	0.771979	P53396	ATP-citrate synthase	ACLY_HUMAN
0.77213	0.772165	Q92506	Estradiol 17-beta-dehydrogenase 8	DHB8_HUMAN
0.77216	0.772235	Q7LGA3	Heparan sulfate 2-O-sulfotransferase 1	HS2ST_HUMAN
0.77217	0.772258	O15213	WD repeat-containing protein 46	WDR46_HUMAN
0.77218	0.772281	Q08AM6	Protein VAC14 homolog	VAC14_HUMAN
0.77219	0.772304	Q96KG9	N-terminal kinase-like protein	NTKL_HUMAN
0.77234	0.772652	Q00577	Transcriptional activator protein Pur-alpha	PURA_HUMAN
0.77265	0.77337	P04181	Ornithine aminotransferase, mitochondrial	OAT_HUMAN
0.77308	0.77436	Q9BSJ2	Gamma-tubulin complex component 2	GCP2_HUMAN
0.77338	0.775049	Q8WUH2	Transforming growth factor-beta receptor-associated protein 1	TGFA1_HUMAN
0.77371	0.775803	Q99816	Tumor susceptibility gene 101 protein	TS101_HUMAN
0.77484	0.778363	O60218;C9JRZ8	Aldo-keto reductase family 1 member B15	AK1BF_HUMAN
0.77516	0.779081	Q8WTW3	Conserved oligomeric Golgi complex subunit 1	COG1_HUMAN
0.77528	0.77935	Q9UN36	Protein NDRG2	NDRG2_HUMAN
0.77545	0.77973	P13667	Protein disulfide-isomerase A4	PDIA4_HUMAN
0.77582	0.780555	Q96CN9	GRIP and coiled-coil domain-containing protein 1	GCC1_HUMAN
0.77583	0.780577	Q86WC4	Osteopetrosis-associated transmembrane protein 1	OSTM1_HUMAN
0.77601	0.780977	Q5VZL5	Zinc finger MYM-type protein 4	ZMYM4_HUMAN
0.77628	0.781575	Q99988	Growth/differentiation factor 15	GDF15_HUMAN
0.77682	0.782765	Q7Z3B4	Nucleoporin p54	NUP54_HUMAN
0.77687	0.782875	P26640	Valine--tRNA ligase	SYVC_HUMAN
0.77694	0.783029	Q9BVS5	tRNA (adenine(58)-N(1))-methyltransferase, mitochondrial	TR61B_HUMAN
0.77719	0.783576	P54710	Sodium/potassium-transporting ATPase subunit gamma	ATNG_HUMAN
0.77729	0.783795	Q9NX40	OCIA domain-containing protein 1	OCAD1_HUMAN
0.77771	0.78471	Q12981	Vesicle transport protein SEC20	SEC20_HUMAN
0.77788	0.785079	P04632	Calpain small subunit 1	CPNS1_HUMAN
0.77795	0.785231	Q6IA69	Glutamine-dependent NAD(+) synthetase	NADE_HUMAN
0.77832	0.786031	P30414	Putative peptidyl-prolyl cis-trans isomerase	NKTR_HUMAN
0.7787	0.786849	Q9UJX2	Cell division cycle protein 23 homolog	CDC23_HUMAN
0.77882	0.787106	P23368	NAD-dependent malic enzyme, mitochondrial	MAOM_HUMAN
0.77882	0.787106	Q13136	Liprin-alpha-1	LIPA1_HUMAN
0.77914	0.787791	Q6PKC3	Thioredoxin domain-containing protein 11	TXD11_HUMAN
0.77946	0.788474	Q13214	Semaphorin-3B	SEM3B_HUMAN
0.77969	0.788962	Q8NEJ9	Neuroguidin	NGDN_HUMAN
0.77978	0.789153	Q9BYM8	RanBP-type and C3HC4-type zinc finger-containing protein 1	HOIL1_HUMAN
0.77988	0.789365	O14639	Actin-binding LIM protein 1	ABLM1_HUMAN
0.78058	0.790841	Q8TC07	TBC1 domain family member 15	TBC15_HUMAN
0.78139	0.792533	Q96FC7	Phytanoyl-CoA hydroxylase-interacting protein-like	PHIPL_HUMAN
0.78165	0.793072	P08319	Alcohol dehydrogenase 4	ADH4_HUMAN
0.78212	0.794043	P45973	Chromobox protein homolog 5	CBX5_HUMAN
0.78227	0.794352	Q8TBA6	Golgin subfamily A member 5	GOGA5_HUMAN
0.78282	0.795479	Q99933	BAG family molecular chaperone regulator 1	BAG1_HUMAN
0.78308	0.796009	P49748	Very long-chain specific acyl-CoA dehydrogenase, mitochondrial	ACADV_HUMAN
0.78339	0.796639	Q92539	Phosphatidate phosphatase LPIN2	LPIN2_HUMAN
0.78349	0.796842	Q8N9N2	Activating signal cointegrator 1 complex subunit 1	ASCC1_HUMAN
0.78385	0.79757	O43324	Eukaryotic translation elongation factor 1 epsilon-1	MCA3_HUMAN
0.78414	0.798154	Q9H6V9	UPF0554 protein C2orf43	CB043_HUMAN
0.78417	0.798214	P53041	Serine/threonine-protein phosphatase 5	PPP5_HUMAN
0.78417	0.798214	Q00341	Vigilin	VIGLN_HUMAN
0.78447	0.798816	Q01995	Transgelin	TAGL_HUMAN
0.78471	0.799295	Q13131	5'-AMP-activated protein kinase catalytic subunit alpha-1	AAPK1_HUMAN
0.78513	0.800132	P51991	Heterogeneous nuclear ribonucleoprotein A3	ROA3_HUMAN
0.78555	0.800964	Q9H6R4	Nucleolar protein 6	NOL6_HUMAN
0.78556	0.800983	Q13823	Nucleolar GTP-binding protein 2	NOG2_HUMAN
0.78586	0.801575	P07093	Glia-derived nexin	GDN_HUMAN
0.786	0.80185	Q68CQ7	Glycosyltransferase 8 domain-containing protein 1	GL8D1_HUMAN
0.78613	0.802105	Q9Y5Y2	Cytosolic Fe-S cluster assembly factor NUBP2	NUBP2_HUMAN
0.78614	0.802125	Q709C8	Vacuolar protein sorting-associated protein 13C	VP13C_HUMAN
0.78616	0.802164	P49356	Protein farnesyltransferase subunit beta	FNTB_HUMAN
0.78638	0.802595	Q14919	Dr1-associated corepressor	NC2A_HUMAN
0.78644	0.802712	Q9HCE6	Rho guanine nucleotide exchange factor 10-like protein	ARGAL_HUMAN
0.78706	0.803919	P98194	Calcium-transporting ATPase type 2C member 1	AT2C1_HUMAN
0.78716	0.804113	Q8N1I0	Dedicator of cytokinesis protein 4	DOCK4_HUMAN
0.78719	0.804171	Q658P3	Metalloreductase STEAP3	STEA3_HUMAN
0.7873	0.804384	P62277	40S ribosomal protein S13	RS13_HUMAN
0.78735	0.80448	O15169	Axin-1	AXIN1_HUMAN
0.78791	0.805559	Q96CU9	FAD-dependent oxidoreductase domain-containing protein 1	FXRD1_HUMAN
0.78808	0.805885	O95400	CD2 antigen cytoplasmic tail-binding protein 2	CD2B2_HUMAN
0.78815	0.806019	P29350	Tyrosine-protein phosphatase non-receptor type 6	PTN6_HUMAN
0.78857	0.80682	Q9Y314	Nitric oxide synthase-interacting protein	NOSIP_HUMAN
0.78865	0.806973	P00568	Adenylate kinase isoenzyme 1	KAD1_HUMAN
0.7888	0.807258	Q8TB61	Adenosine 3'-phospho 5'-phosphosulfate transporter 1	S35B2_HUMAN
0.78883	0.807315	O94842	TOX high mobility group box family member 4	TOX4_HUMAN
0.78962	0.808806	Q9NWV4	UPF0587 protein C1orf123	CA123_HUMAN
0.79017	0.809836	Q9ULW3	Activator of basal transcription 1	ABT1_HUMAN
0.7903	0.810079	O43488	Aflatoxin B1 aldehyde reductase member 2	ARK72_HUMAN
0.79039	0.810246	Q8IVP5	FUN14 domain-containing protein 1	FUND1_HUMAN
0.79062	0.810674	Q9NXC5	WD repeat-containing protein mio	MIO_HUMAN
0.79104	0.811452	Q9GZZ9	Ubiquitin-like modifier-activating enzyme 5	UBA5_HUMAN
0.79109	0.811544	Q01082	Spectrin beta chain, non-erythrocytic 1	SPTB2_HUMAN
0.79112	0.811599	O75044	SLIT-ROBO Rho GTPase-activating protein 2	SRGP2_HUMAN
0.79143	0.81217	Q92600	Cell differentiation protein RCD1 homolog	RCD1_HUMAN
0.79156	0.812409	O76080	AN1-type zinc finger protein 5	ZFAN5_HUMAN
0.79161	0.8125	A3KN83	Protein strawberry notch homolog 1	SBNO1_HUMAN
0.79164	0.812555	Q9HB07	UPF0160 protein MYG1, mitochondrial	MYG1_HUMAN
0.79175	0.812757	Q8N1F7	Nuclear pore complex protein Nup93	NUP93_HUMAN
0.79193	0.813086	Q16555	Dihydropyrimidinase-related protein 2	DPYL2_HUMAN
0.79213	0.813451	Q9NR56	Muscleblind-like protein 1	MBNL1_HUMAN
0.79221	0.813597	P53611	Geranylgeranyl transferase type-2 subunit beta	PGTB2_HUMAN
0.79242	0.813978	P43307	Translocon-associated protein subunit alpha	SSRA_HUMAN
0.79267	0.814431	Q07954	Prolow-density lipoprotein receptor-related protein 1	LRP1_HUMAN
0.79305	0.815118	Q9BYW2	Histone-lysine N-methyltransferase SETD2	SETD2_HUMAN
0.79346	0.815854	P62314	Small nuclear ribonucleoprotein Sm D1	SMD1_HUMAN
0.7936	0.816105	O95470	Sphingosine-1-phosphate lyase 1	SGPL1_HUMAN
0.79368	0.816248	Q7Z2T5	TRMT1-like protein	TRM1L_HUMAN
0.79396	0.816748	Q5JTJ3	Cytochrome c oxidase assembly factor 6 homolog	COA6_HUMAN
0.79456	0.817812	Q7KZI7	Serine/threonine-protein kinase MARK2	MARK2_HUMAN
0.79475	0.818148	Q8N6H7	ADP-ribosylation factor GTPase-activating protein 2	ARFG2_HUMAN
0.79487	0.818359	Q13561	Dynactin subunit 2	DCTN2_HUMAN
0.79515	0.818852	Q8IWS0	PHD finger protein 6	PHF6_HUMAN
0.79515	0.818852	Q92572	AP-3 complex subunit sigma-1	AP3S1_HUMAN
0.79523	0.818992	O60762	Dolichol-phosphate mannosyltransferase subunit 1	DPM1_HUMAN
0.79573	0.819866	Q13137	Calcium-binding and coiled-coil domain-containing protein 2	CACO2_HUMAN
0.79579	0.819971	Q9UK61	Protein FAM208A	F208A_HUMAN
0.79591	0.820179	O15294	UDP-N-acetylglucosamine--peptide N-acetylglucosaminyltransferase 110 kDa subunit	OGT1_HUMAN
0.79612	0.820544	P62241	40S ribosomal protein S8	RS8_HUMAN
0.7964	0.821029	P61619	Protein transport protein Sec61 subunit alpha isoform 1	S61A1_HUMAN
0.79674	0.821615	Q9NQ88	Fructose-2,6-bisphosphatase TIGAR	TIGAR_HUMAN
0.79694	0.821959	Q9GZT3	SRA stem-loop-interacting RNA-binding protein, mitochondrial	SLIRP_HUMAN
0.79738	0.822712	P42704	Leucine-rich PPR motif-containing protein, mitochondrial	LPPRC_HUMAN
0.7979	0.823597	Q8N6T3	ADP-ribosylation factor GTPase-activating protein 1	ARFG1_HUMAN
0.79808	0.823902	Q9BQG0	Myb-binding protein 1A	MBB1A_HUMAN
0.79832	0.824308	O75616	GTPase Era, mitochondrial	ERAL1_HUMAN
0.79837	0.824392	P18827	Syndecan-1	SDC1_HUMAN
0.79862	0.824813	O00443	Phosphatidylinositol 4-phosphate 3-kinase C2 domain-containing subunit alpha	P3C2A_HUMAN
0.79894	0.82535	Q5JPH6	Probable glutamate--tRNA ligase, mitochondrial	SYEM_HUMAN
0.79902	0.825484	P05362	Intercellular adhesion molecule 1	ICAM1_HUMAN
0.79905	0.825534	P00966	Argininosuccinate synthase	ASSY_HUMAN
0.79917	0.825735	Q96A35	39S ribosomal protein L24, mitochondrial	RM24_HUMAN
0.79918	0.825751	Q9BSJ8	Extended synaptotagmin-1	ESYT1_HUMAN
0.79927	0.825902	O76094	Signal recognition particle subunit SRP72	SRP72_HUMAN
0.79986	0.826882	Q8NFW8	N-acylneuraminate cytidylyltransferase	NEUA_HUMAN
0.79988	0.826915	Q9UBS4	DnaJ homolog subfamily B member 11	DJB11_HUMAN
0.80016	0.827378	Q02878	60S ribosomal protein L6	RL6_HUMAN
0.80066	0.8282	Q9Y6X9	MORC family CW-type zinc finger protein 2	MORC2_HUMAN
0.80067	0.828216	Q92783	Signal transducing adapter molecule 1	STAM1_HUMAN
0.80077	0.82838	Q9NZJ6	Hexaprenyldihydroxybenzoate methyltransferase, mitochondrial	COQ3_HUMAN
0.80082	0.828462	Q9NWT6	Hypoxia-inducible factor 1-alpha inhibitor	HIF1N_HUMAN
0.80099	0.82874	Q96RL7	Vacuolar protein sorting-associated protein 13A	VP13A_HUMAN
0.80118	0.82905	P22413	Ectonucleotide pyrophosphatase/phosphodiesterase family member 1	ENPP1_HUMAN
0.80124	0.829147	O60573	Eukaryotic translation initiation factor 4E type 2	IF4E2_HUMAN
0.8013	0.829245	Q14997	Proteasome activator complex subunit 4	PSME4_HUMAN
0.80143	0.829456	Q6Y7W6	PERQ amino acid-rich with GYF domain-containing protein 2	PERQ2_HUMAN
0.80161	0.829748	Q12797	Aspartyl/asparaginyl beta-hydroxylase	ASPH_HUMAN
0.80185	0.830136	P07307	Asialoglycoprotein receptor 2	ASGR2_HUMAN
0.80189	0.830201	Q9BSD7	Cancer-related nucleoside-triphosphatase	NTPCR_HUMAN
0.80266	0.831438	Q8TED0	U3 small nucleolar RNA-associated protein 15 homolog	UTP15_HUMAN
0.80272	0.831534	Q99653	Calcineurin B homologous protein 1	CHP1_HUMAN
0.80297	0.831933	P22102	Trifunctional purine biosynthetic protein adenosine-3	PUR2_HUMAN
0.80325	0.832378	P56192	Methionine--tRNA ligase, cytoplasmic	SYMC_HUMAN
0.80325	0.832378	Q99797	Mitochondrial intermediate peptidase	MIPEP_HUMAN
0.80329	0.832442	P49005	DNA polymerase delta subunit 2	DPOD2_HUMAN
0.80329	0.832442	Q9HD26	Golgi-associated PDZ and coiled-coil motif-containing protein	GOPC_HUMAN
0.80353	0.832822	P35221	Catenin alpha-1	CTNA1_HUMAN
0.80372	0.833122	Q9Y5J6	Mitochondrial import inner membrane translocase subunit Tim10 B	T10B_HUMAN
0.80395	0.833485	Q92621	Nuclear pore complex protein Nup205	NU205_HUMAN
0.804	0.833563	Q6IBS0	Twinfilin-2	TWF2_HUMAN
0.80403	0.83361	P62917	60S ribosomal protein L8	RL8_HUMAN
0.80408	0.833689	Q5VV42	Threonylcarbamoyladenosine tRNA methylthiotransferase	CDKAL_HUMAN
0.80476	0.834753	Q9Y6E2	Basic leucine zipper and W2 domain-containing protein 2	BZW2_HUMAN
0.80499	0.835111	O96011	Peroxisomal membrane protein 11B	PX11B_HUMAN
0.80516	0.835375	O43657	Tetraspanin-6	TSN6_HUMAN
0.80533	0.835638	O76054	SEC14-like protein 2	S14L2_HUMAN
0.80542	0.835777	P14625	Endoplasmin	ENPL_HUMAN
0.80598	0.836639	Q7L4I2	Arginine/serine-rich coiled-coil protein 2	RSRC2_HUMAN
0.80603	0.836716	Q9BYD6	39S ribosomal protein L1, mitochondrial	RM01_HUMAN
0.80634	0.83719	O94979	Protein transport protein Sec31A	SC31A_HUMAN
0.80643	0.837328	Q9H6Y2	WD repeat-containing protein 55	WDR55_HUMAN
0.80644	0.837343	Q9BQL6	Fermitin family homolog 1	FERM1_HUMAN
0.80652	0.837465	P10451	Osteopontin	OSTP_HUMAN
0.80655	0.837511	Q9BV38	WD repeat-containing protein 18	WDR18_HUMAN
0.80671	0.837754	Q9Y490	Talin-1	TLN1_HUMAN
0.80694	0.838104	P46782	40S ribosomal protein S5	RS5_HUMAN
0.80724	0.838558	P23470	Receptor-type tyrosine-protein phosphatase gamma	PTPRG_HUMAN
0.80727	0.838603	Q9H9E3	Conserved oligomeric Golgi complex subunit 4	COG4_HUMAN
0.80749	0.838935	P08397	Porphobilinogen deaminase	HEM3_HUMAN
0.80755	0.839025	Q86XP3	ATP-dependent RNA helicase DDX42	DDX42_HUMAN
0.80775	0.839326	Q8WX92	Negative elongation factor B	NELFB_HUMAN
0.80783	0.839446	P58107	Epiplakin	EPIPL_HUMAN
0.80799	0.839685	Q86XA9	HEAT repeat-containing protein 5A	HTR5A_HUMAN
0.80816	0.83994	P17612;P22694	cAMP-dependent protein kinase catalytic subunit alpha	KAPCA_HUMAN
0.80831	0.840163	Q9NS69	Mitochondrial import receptor subunit TOM22 homolog	TOM22_HUMAN
0.80865	0.840669	Q12849	G-rich sequence factor 1	GRSF1_HUMAN
0.80879	0.840877	Q9UPY3	Endoribonuclease Dicer	DICER_HUMAN
0.80946	0.841866	Q9GZR7	ATP-dependent RNA helicase DDX24	DDX24_HUMAN
0.80995	0.842583	O15164	Transcription intermediary factor 1-alpha	TIF1A_HUMAN
0.81025	0.843021	Q15904	V-type proton ATPase subunit S1	VAS1_HUMAN
0.81044	0.843297	O95336	6-phosphogluconolactonase	6PGL_HUMAN
0.81069	0.843659	Q969M7	NEDD8-conjugating enzyme UBE2F	UBE2F_HUMAN
0.81094	0.844021	Q13643	Four and a half LIM domains protein 3	FHL3_HUMAN
0.81105	0.844179	Q07065	Cytoskeleton-associated protein 4	CKAP4_HUMAN
0.81117	0.844352	P50613	Cyclin-dependent kinase 7	CDK7_HUMAN
0.8112	0.844395	P46734	Dual specificity mitogen-activated protein kinase kinase 3	MP2K3_HUMAN
0.81136	0.844625	Q70CQ2	Ubiquitin carboxyl-terminal hydrolase 34	UBP34_HUMAN
0.8124	0.846108	Q99829	Copine-1	CPNE1_HUMAN
0.81245	0.846179	Q9BVK6	Transmembrane emp24 domain-containing protein 9	TMED9_HUMAN
0.81349	0.847642	Q15154	Pericentriolar material 1 protein	PCM1_HUMAN
0.8135	0.847656	O60333	Kinesin-like protein KIF1B	KIF1B_HUMAN
0.81363	0.847838	O60271	C-Jun-amino-terminal kinase-interacting protein 4	JIP4_HUMAN
0.81386	0.848158	Q14966	Zinc finger protein 638	ZN638_HUMAN
0.81427	0.848727	Q6ZSZ5	Rho guanine nucleotide exchange factor 18	ARHGI_HUMAN
0.81446	0.84899	Q9BXY0	Protein MAK16 homolog	MAK16_HUMAN
0.81487	0.849555	Q9Y3E5	Peptidyl-tRNA hydrolase 2, mitochondrial	PTH2_HUMAN
0.81489	0.849582	Q15043	Zinc transporter ZIP14	S39AE_HUMAN
0.81516	0.849952	Q02978	Mitochondrial 2-oxoglutarate/malate carrier protein	M2OM_HUMAN
0.8152	0.850007	P51648	Fatty aldehyde dehydrogenase	AL3A2_HUMAN
0.81529	0.85013	O94992	Protein HEXIM1	HEXI1_HUMAN
0.81559	0.85054	P34949	Mannose-6-phosphate isomerase	MPI_HUMAN
0.81575	0.850757	O00567	Nucleolar protein 56	NOP56_HUMAN
0.81576	0.850771	O60232	Sjoegren syndrome/scleroderma autoantigen 1	SSA27_HUMAN
0.81577	0.850784	Q6IQ49	Protein SDE2 homolog	SDE2_HUMAN
0.81593	0.851002	P09455	Retinol-binding protein 1	RET1_HUMAN
0.81609	0.851218	P40121	Macrophage-capping protein	CAPG_HUMAN
0.81625	0.851435	Q9BY50	Signal peptidase complex catalytic subunit SEC11C	SC11C_HUMAN
0.81631	0.851516	Q8IVL1	Neuron navigator 2	NAV2_HUMAN
0.81636	0.851583	P48066	Sodium- and chloride-dependent GABA transporter 3	S6A11_HUMAN
0.81642	0.851664	Q96GA3	Protein LTV1 homolog	LTV1_HUMAN
0.81658	0.85188	Q15149	Plectin	PLEC_HUMAN
0.81678	0.852148	Q8TB22	Spermatogenesis-associated protein 20	SPT20_HUMAN
0.81699	0.85243	Q9UL46	Proteasome activator complex subunit 2	PSME2_HUMAN
0.81713	0.852617	Q9UNP9	Peptidyl-prolyl cis-trans isomerase E	PPIE_HUMAN
0.81732	0.85287	P51553	Isocitrate dehydrogenase [NAD] subunit gamma, mitochondrial	IDH3G_HUMAN
0.81752	0.853137	O95721	Synaptosomal-associated protein 29	SNP29_HUMAN
0.81795	0.853707	Q96II8	Leucine-rich repeat and calponin homology domain-containing protein 3	LRCH3_HUMAN
0.81827	0.854129	Q92552	28S ribosomal protein S27, mitochondrial	RT27_HUMAN
0.81865	0.854629	Q9BWF3	RNA-binding protein 4	RBM4_HUMAN
0.81879	0.854812	Q9Y5Q9	General transcription factor 3C polypeptide 3	TF3C3_HUMAN
0.81881	0.854838	P06396	Gelsolin	GELS_HUMAN
0.81896	0.855034	P26885	Peptidyl-prolyl cis-trans isomerase FKBP2	FKBP2_HUMAN
0.8191	0.855217	Q5JSZ5	Protein PRRC2B	PRC2B_HUMAN
0.81935	0.855543	P51654	Glypican-3	GPC3_HUMAN
0.81948	0.855711	P49441	Inositol polyphosphate 1-phosphatase	INPP_HUMAN
0.81969	0.855984	P36405	ADP-ribosylation factor-like protein 3	ARL3_HUMAN
0.81976	0.856074	Q96GM8	Target of EGR1 protein 1	TOE1_HUMAN
0.81992	0.856281	Q9UBF2	Coatomer subunit gamma-2	COPG2_HUMAN
0.82008	0.856487	P11177	Pyruvate dehydrogenase E1 component subunit beta, mitochondrial	ODPB_HUMAN
0.82017	0.856603	P13196	5-aminolevulinate synthase, nonspecific, mitochondrial	HEM1_HUMAN
0.82017	0.856603	P49590	Probable histidine--tRNA ligase, mitochondrial	SYHM_HUMAN
0.82035	0.856834	Q15269	Periodic tryptophan protein 2 homolog	PWP2_HUMAN
0.82076	0.857359	Q16186	Proteasomal ubiquitin receptor ADRM1	ADRM1_HUMAN
0.82086	0.857487	P07384	Calpain-1 catalytic subunit	CAN1_HUMAN
0.82099	0.857653	Q9BTZ2;P0CG22;Q6PKH6	Putative dehydrogenase/reductase SDR family member 4-like 2	DR4L1_HUMAN
0.82148	0.858275	Q12965	Unconventional myosin-Ie	MYO1E_HUMAN
0.82163	0.858465	Q92614	Unconventional myosin-XVIIIa	MY18A_HUMAN
0.82208	0.859032	Q5VWQ8	Disabled homolog 2-interacting protein	DAB2P_HUMAN
0.82221	0.859195	P61916	Epididymal secretory protein E1	NPC2_HUMAN
0.82227	0.85927	Q96NC0	Zinc finger matrin-type protein 2	ZMAT2_HUMAN
0.82268	0.859783	Q9BRJ6	Uncharacterized protein C7orf50	CG050_HUMAN
0.82301	0.860194	P43490	Nicotinamide phosphoribosyltransferase	NAMPT_HUMAN
0.82301	0.860194	Q53HC9	Protein TSSC1	TSSC1_HUMAN
0.82352	0.860825	P31930	Cytochrome b-c1 complex subunit 1, mitochondrial	QCR1_HUMAN
0.82357	0.860887	Q92575	UBX domain-containing protein 4	UBXN4_HUMAN
0.82393	0.86133	O00566	U3 small nucleolar ribonucleoprotein protein MPP10	MPP10_HUMAN
0.82424	0.86171	Q8NAV1	Pre-mRNA-splicing factor 38A	PR38A_HUMAN
0.8243	0.861783	Q9BRT6	Protein LLP homolog	LLPH_HUMAN
0.82437	0.861869	Q9H3Z4	DnaJ homolog subfamily C member 5	DNJC5_HUMAN
0.82451	0.86204	O75607	Nucleoplasmin-3	NPM3_HUMAN
0.82451	0.86204	P17174	Aspartate aminotransferase, cytoplasmic	AATC_HUMAN
0.82456	0.862101	Q9BWM7	Sideroflexin-3	SFXN3_HUMAN
0.82584	0.863648	O75940	Survival of motor neuron-related-splicing factor 30	SPF30_HUMAN
0.82589	0.863708	P61221	ATP-binding cassette sub-family E member 1	ABCE1_HUMAN
0.82598	0.863816	Q8IWX8	Calcium homeostasis endoplasmic reticulum protein	CHERP_HUMAN
0.82602	0.863864	Q8TCT9	Minor histocompatibility antigen H13	HM13_HUMAN
0.82648	0.864413	Q13308	Inactive tyrosine-protein kinase 7	PTK7_HUMAN
0.82669	0.864662	P62269	40S ribosomal protein S18	RS18_HUMAN
0.82671	0.864686	Q9BT73	Proteasome assembly chaperone 3	PSMG3_HUMAN
0.82674	0.864722	Q5T3I0	G patch domain-containing protein 4	GPTC4_HUMAN
0.82685	0.864852	Q9Y4F1	FERM, RhoGEF and pleckstrin domain-containing protein 1	FARP1_HUMAN
0.82717	0.865231	Q15397	Pumilio domain-containing protein KIAA0020	K0020_HUMAN
0.82723	0.865301	Q9HBL7	Plasminogen receptor (KT)	PLRKT_HUMAN
0.82743	0.865537	P36543	V-type proton ATPase subunit E 1	VATE1_HUMAN
0.82748	0.865596	Q9Y679	Ancient ubiquitous protein 1	AUP1_HUMAN
0.82781	0.865983	P35250	Replication factor C subunit 2	RFC2_HUMAN
0.82782	0.865994	Q96H20	Vacuolar-sorting protein SNF8	SNF8_HUMAN
0.82792	0.866111	Q9H4G0	Band 4.1-like protein 1	E41L1_HUMAN
0.82796	0.866158	O75934	Pre-mRNA-splicing factor SPF27	SPF27_HUMAN
0.82816	0.866392	Q9Y4W2	Ribosomal biogenesis protein LAS1L	LAS1L_HUMAN
0.82834	0.866601	P23786	Carnitine O-palmitoyltransferase 2, mitochondrial	CPT2_HUMAN
0.82836	0.866624	Q5VZE5	N-alpha-acetyltransferase 35, NatC auxiliary subunit	NAA35_HUMAN
0.82848	0.866764	Q96DX4	RING finger and SPRY domain-containing protein 1	RSPRY_HUMAN
0.82868	0.866996	Q99417	C-Myc-binding protein	MYCBP_HUMAN
0.82887	0.867216	P23526	Adenosylhomocysteinase	SAHH_HUMAN
0.82908	0.867458	P10412;P16402	Histone H1.4	H14_HUMAN
0.82914	0.867527	Q15650	Activating signal cointegrator 1	TRIP4_HUMAN
0.82916	0.86755	O43181	NADH dehydrogenase [ubiquinone] iron-sulfur protein 4, mitochondrial	NDUS4_HUMAN
0.82918	0.867573	O95359	Transforming acidic coiled-coil-containing protein 2	TACC2_HUMAN
0.82922	0.867619	P26358	DNA (cytosine-5)-methyltransferase 1	DNMT1_HUMAN
0.82954	0.867987	Q9UKK3	Poly [ADP-ribose] polymerase 4	PARP4_HUMAN
0.82981	0.868296	P10515	Dihydrolipoyllysine-residue acetyltransferase component of pyruvate dehydrogenase complex, mitochondrial	ODP2_HUMAN
0.8299	0.868398	Q9Y680	Peptidyl-prolyl cis-trans isomerase FKBP7	FKBP7_HUMAN
0.83012	0.868649	Q7L592	NADH dehydrogenase [ubiquinone] complex I, assembly factor 7	NDUF7_HUMAN
0.83021	0.868751	P55145	Mesencephalic astrocyte-derived neurotrophic factor	MANF_HUMAN
0.83021	0.868751	Q14571	Inositol 1,4,5-trisphosphate receptor type 2	ITPR2_HUMAN
0.83088	0.86951	Q9BT22	Chitobiosyldiphosphodolichol beta-mannosyltransferase	ALG1_HUMAN
0.83116	0.869825	Q6P4E1	Protein CASC4	CASC4_HUMAN
0.83145	0.87015	Q8IWT6	Volume-regulated anion channel subunit LRRC8A	LRC8A_HUMAN
0.83158	0.870295	P50750	Cyclin-dependent kinase 9	CDK9_HUMAN
0.83178	0.870519	P50570	Dynamin-2	DYN2_HUMAN
0.83236	0.871163	P28370	Probable global transcription activator SNF2L1	SMCA1_HUMAN
0.83244	0.871251	O95248	Myotubularin-related protein 5	MTMR5_HUMAN
0.83262	0.87145	Q96BP3	Peptidylprolyl isomerase domain and WD repeat-containing protein 1	PPWD1_HUMAN
0.83279	0.871638	P08238	Heat shock protein HSP 90-beta	HS90B_HUMAN
0.83335	0.872252	Q9HBM0	Vezatin	VEZA_HUMAN
0.83336	0.872263	Q5QJE6	Deoxynucleotidyltransferase terminal-interacting protein 2	TDIF2_HUMAN
0.83358	0.872503	Q9NRG9	Aladin	AAAS_HUMAN
0.83414	0.873112	P14324	Farnesyl pyrophosphate synthase	FPPS_HUMAN
0.83435	0.873339	Q9NUU7	ATP-dependent RNA helicase DDX19A	DD19A_HUMAN
0.83438	0.873371	P23258;Q9NRH3	Tubulin gamma-1 chain	TBG1_HUMAN
0.83445	0.873447	Q8WWH5	Probable tRNA pseudouridine synthase 1	TRUB1_HUMAN
0.83451	0.873512	Q9NW08	DNA-directed RNA polymerase III subunit RPC2	RPC2_HUMAN
0.83463	0.873641	Q9NXR1	Nuclear distribution protein nudE homolog 1	NDE1_HUMAN
0.83475	0.87377	Q9Y6H1;Q5T1J5	Putative coiled-coil-helix-coiled-coil-helix domain-containing protein CHCHD2P9, mitochondrial	CHCH9_HUMAN
0.83487	0.873899	Q13042	Cell division cycle protein 16 homolog	CDC16_HUMAN
0.83543	0.874498	Q6P161	39S ribosomal protein L54, mitochondrial	RM54_HUMAN
0.83612	0.87523	Q8TE77	Protein phosphatase Slingshot homolog 3	SSH3_HUMAN
0.83621	0.875325	O15321	Transmembrane 9 superfamily member 1	TM9S1_HUMAN
0.83629	0.87541	Q5JVF3	PCI domain-containing protein 2	PCID2_HUMAN
0.83633	0.875452	Q8IZL8	Proline-, glutamic acid- and leucine-rich protein 1	PELP1_HUMAN
0.83638	0.875505	Q7Z460	CLIP-associating protein 1	CLAP1_HUMAN
0.83667	0.87581	Q8NC56	LEM domain-containing protein 2	LEMD2_HUMAN
0.83667	0.87581	Q9HCU5	Prolactin regulatory element-binding protein	PREB_HUMAN
0.83675	0.875894	Q5SYE7	NHS-like protein 1	NHSL1_HUMAN
0.83686	0.876009	Q8IYU8	Calcium uptake protein 2, mitochondrial	MICU2_HUMAN
0.83723	0.876396	P12268	Inosine-5'-monophosphate dehydrogenase 2	IMDH2_HUMAN
0.83732	0.87649	Q9Y617	Phosphoserine aminotransferase	SERC_HUMAN
0.83742	0.876594	P78316	Nucleolar protein 14	NOP14_HUMAN
0.83751	0.876687	O60318	Germinal-center associated nuclear protein	GANP_HUMAN
0.83758	0.87676	Q8WVM8	Sec1 family domain-containing protein 1	SCFD1_HUMAN
0.83769	0.876874	P49326	Dimethylaniline monooxygenase [N-oxide-forming] 5	FMO5_HUMAN
0.83769	0.876874	Q9H845	Acyl-CoA dehydrogenase family member 9, mitochondrial	ACAD9_HUMAN
0.83774	0.876926	Q9Y371	Endophilin-B1	SHLB1_HUMAN
0.83812	0.877319	Q02818	Nucleobindin-1	NUCB1_HUMAN
0.83812	0.877319	Q12789	General transcription factor 3C polypeptide 1	TF3C1_HUMAN
0.83862	0.877833	P53999	Activated RNA polymerase II transcriptional coactivator p15	TCP4_HUMAN
0.8387	0.877915	Q93050	V-type proton ATPase 116 kDa subunit a isoform 1	VPP1_HUMAN
0.83875	0.877966	Q9H2U2	Inorganic pyrophosphatase 2, mitochondrial	IPYR2_HUMAN
0.83878	0.877997	Q9UJC3	Protein Hook homolog 1	HOOK1_HUMAN
0.83899	0.878211	Q13200	26S proteasome non-ATPase regulatory subunit 2	PSMD2_HUMAN
0.83909	0.878313	P51665	26S proteasome non-ATPase regulatory subunit 7	PSMD7_HUMAN
0.83922	0.878446	Q6PJI9	WD repeat-containing protein 59	WDR59_HUMAN
0.83952	0.878751	Q16718	NADH dehydrogenase [ubiquinone] 1 alpha subcomplex subunit 5	NDUA5_HUMAN
0.83975	0.878984	Q92888	Rho guanine nucleotide exchange factor 1	ARHG1_HUMAN
0.83988	0.879115	P82675	28S ribosomal protein S5, mitochondrial	RT05_HUMAN
0.84026	0.879498	P23434	Glycine cleavage system H protein, mitochondrial	GCSH_HUMAN
0.84029	0.879528	Q13526	Peptidyl-prolyl cis-trans isomerase NIMA-interacting 1	PIN1_HUMAN
0.84051	0.879748	Q96SY0	von Willebrand factor A domain-containing protein 9	VWA9_HUMAN
0.84053	0.879768	Q9P0V3	SH3 domain-binding protein 4	SH3B4_HUMAN
0.84058	0.879819	O60231	Putative pre-mRNA-splicing factor ATP-dependent RNA helicase DHX16	DHX16_HUMAN
0.84064	0.879879	P31153	S-adenosylmethionine synthase isoform type-2	METK2_HUMAN
0.84064	0.879879	Q9H501	ESF1 homolog	ESF1_HUMAN
0.84098	0.880218	Q13263	Transcription intermediary factor 1-beta	TIF1B_HUMAN
0.84109	0.880327	Q9Y2P8	RNA 3'-terminal phosphate cyclase-like protein	RCL1_HUMAN
0.84132	0.880556	Q96EK7	Constitutive coactivator of peroxisome proliferator-activated receptor gamma	F120B_HUMAN
0.84187	0.8811	P02679	Fibrinogen gamma chain	FIBG_HUMAN
0.84221	0.881434	Q8IX01	SURP and G-patch domain-containing protein 2	SUGP2_HUMAN
0.84229	0.881513	P37198	Nuclear pore glycoprotein p62	NUP62_HUMAN
0.84229	0.881513	P80303	Nucleobindin-2	NUCB2_HUMAN
0.84231	0.881532	Q02218	2-oxoglutarate dehydrogenase, mitochondrial	ODO1_HUMAN
0.84237	0.881591	Q9BSC4	Nucleolar protein 10	NOL10_HUMAN
0.84238	0.881601	Q10471	Polypeptide N-acetylgalactosaminyltransferase 2	GALT2_HUMAN
0.84248	0.881699	O60763	General vesicular transport factor p115	USO1_HUMAN
0.84316	0.882361	O15042	U2 snRNP-associated SURP motif-containing protein	SR140_HUMAN
0.84323	0.882429	O43432	Eukaryotic translation initiation factor 4 gamma 3	IF4G3_HUMAN
0.84327	0.882468	P36578	60S ribosomal protein L4	RL4_HUMAN
0.84331	0.882506	O14617	AP-3 complex subunit delta-1	AP3D1_HUMAN
0.84372	0.882902	Q2TAA5	GDP-Man:Man(3)GlcNAc(2)-PP-Dol alpha-1,2-mannosyltransferase	ALG11_HUMAN
0.84382	0.882999	P27635	60S ribosomal protein L10	RL10_HUMAN
0.84393	0.883104	Q8N5C6	S1 RNA-binding domain-containing protein 1	SRBD1_HUMAN
0.84404	0.88321	Q9Y5K5	Ubiquitin carboxyl-terminal hydrolase isozyme L5	UCHL5_HUMAN
0.84407	0.883239	P24928	DNA-directed RNA polymerase II subunit RPB1	RPB1_HUMAN
0.84417	0.883335	O43318	Mitogen-activated protein kinase kinase kinase 7	M3K7_HUMAN
0.84424	0.883402	P30711	Glutathione S-transferase theta-1	GSTT1_HUMAN
0.84425	0.883411	Q8IUX1	Complex I assembly factor TMEM126B, mitochondrial	T126B_HUMAN
0.84427	0.88343	P33316	Deoxyuridine 5'-triphosphate nucleotidohydrolase, mitochondrial	DUT_HUMAN
0.84436	0.883517	P52815	39S ribosomal protein L12, mitochondrial	RM12_HUMAN
0.84446	0.883612	Q9Y446	Plakophilin-3	PKP3_HUMAN
0.84466	0.883803	Q96NB2	Sideroflexin-2	SFXN2_HUMAN
0.84472	0.88386	Q13190	Syntaxin-5	STX5_HUMAN
0.84474	0.883879	P54920	Alpha-soluble NSF attachment protein	SNAA_HUMAN
0.84488	0.884012	P40616	ADP-ribosylation factor-like protein 1	ARL1_HUMAN
0.84538	0.884486	P15144	Aminopeptidase N	AMPN_HUMAN
0.84549	0.884589	Q9NRZ7	1-acyl-sn-glycerol-3-phosphate acyltransferase gamma	PLCC_HUMAN
0.84573	0.884815	Q96RP9	Elongation factor G, mitochondrial	EFGM_HUMAN
0.84578	0.884862	Q9H4A5	Golgi phosphoprotein 3-like	GLP3L_HUMAN
0.84603	0.885097	Q8N0Z6	Tetratricopeptide repeat protein 5	TTC5_HUMAN
0.84604	0.885106	P49023	Paxillin	PAXI_HUMAN
0.84623	0.885284	Q8N3C0	Activating signal cointegrator 1 complex subunit 3	ASCC3_HUMAN
0.8464	0.885443	P49589	Cysteine--tRNA ligase, cytoplasmic	SYCC_HUMAN
0.8467	0.885722	Q9BVJ6	U3 small nucleolar RNA-associated protein 14 homolog A	UT14A_HUMAN
0.847	0.886	P52907	F-actin-capping protein subunit alpha-1	CAZA1_HUMAN
0.84723	0.886213	Q13596	Sorting nexin-1	SNX1_HUMAN
0.84743	0.886397	Q13501	Sequestosome-1	SQSTM_HUMAN
0.84764	0.886591	Q9H2J4	Phosducin-like protein 3	PDCL3_HUMAN
0.84769	0.886637	O00161	Synaptosomal-associated protein 23	SNP23_HUMAN
0.84818	0.887085	O60884	DnaJ homolog subfamily A member 2	DNJA2_HUMAN
0.84878	0.887631	Q14258	E3 ubiquitin/ISG15 ligase TRIM25	TRI25_HUMAN
0.84895	0.887785	Q07020	60S ribosomal protein L18	RL18_HUMAN
0.84901	0.887839	P02794	Ferritin heavy chain	FRIH_HUMAN
0.84916	0.887974	Q96ST2	Protein IWS1 homolog	IWS1_HUMAN
0.84927	0.888074	P08708;P0CW22	40S ribosomal protein S17	RS17_HUMAN
0.84961	0.888379	Q8WYP5	Protein ELYS	ELYS_HUMAN
0.84981	0.888558	A8CG34;Q96HA1	Nuclear envelope pore membrane protein POM 121C	P121C_HUMAN
0.85006	0.888782	Q9UBM7	7-dehydrocholesterol reductase	DHCR7_HUMAN
0.85011	0.888826	Q9NYY8	FAST kinase domain-containing protein 2	FAKD2_HUMAN
0.85043	0.889111	O75312	Zinc finger protein ZPR1	ZPR1_HUMAN
0.85045	0.889129	Q6UB35	Monofunctional C1-tetrahydrofolate synthase, mitochondrial	C1TM_HUMAN
0.85048	0.889156	Q9BZL6	Serine/threonine-protein kinase D2	KPCD2_HUMAN
0.85058	0.889244	O43776	Asparagine--tRNA ligase, cytoplasmic	SYNC_HUMAN
0.85064	0.889297	Q9H6E4	Coiled-coil domain-containing protein 134	CC134_HUMAN
0.85071	0.889359	O94906	Pre-mRNA-processing factor 6	PRP6_HUMAN
0.85098	0.889598	Q9HAV7	GrpE protein homolog 1, mitochondrial	GRPE1_HUMAN
0.85103	0.889642	O95865	N(G),N(G)-dimethylarginine dimethylaminohydrolase 2	DDAH2_HUMAN
0.85107	0.889678	Q9H0E9	Bromodomain-containing protein 8	BRD8_HUMAN
0.85108	0.889686	P78537	Biogenesis of lysosome-related organelles complex 1 subunit 1	BL1S1_HUMAN
0.85109	0.889695	P49327	3-oxoacyl-[acyl-carrier-protein] reductase	FAS_HUMAN
0.85116	0.889757	P21397	Amine oxidase [flavin-containing] A	AOFA_HUMAN
0.85118	0.889774	Q96DM3	Uncharacterized protein C18orf8	MIC1_HUMAN
0.85128	0.889862	Q15404	Ras suppressor protein 1	RSU1_HUMAN
0.85132	0.889898	Q13283	Ras GTPase-activating protein-binding protein 1	G3BP1_HUMAN
0.85143	0.889994	Q9NX24	H/ACA ribonucleoprotein complex subunit 2	NHP2_HUMAN
0.85147	0.890029	Q9Y3D7	Mitochondrial import inner membrane translocase subunit TIM16	TIM16_HUMAN
0.85151	0.890064	Q9NRV9	Heme-binding protein 1	HEBP1_HUMAN
0.85157	0.890117	P02545	Prelamin-A/C	LMNA_HUMAN
0.85157	0.890117	Q96AX1	Vacuolar protein sorting-associated protein 33A	VP33A_HUMAN
0.85158	0.890126	Q9H6R7	WD repeat-containing protein C2orf44	CB044_HUMAN
0.85161	0.890152	P49915	GMP synthase [glutamine-hydrolyzing]	GUAA_HUMAN
0.85168	0.890213	Q6PID6	Tetratricopeptide repeat protein 33	TTC33_HUMAN
0.85181	0.890327	Q02952	A-kinase anchor protein 12	AKA12_HUMAN
0.85195	0.890449	P34932	Heat shock 70 kDa protein 4	HSP74_HUMAN
0.85232	0.890771	P67809	Nuclease-sensitive element-binding protein 1	YBOX1_HUMAN
0.85238	0.890823	Q16512	Serine/threonine-protein kinase N1	PKN1_HUMAN
0.85241	0.890849	P62195	26S protease regulatory subunit 8	PRS8_HUMAN
0.85249	0.890919	Q6P3W7	SCY1-like protein 2	SCYL2_HUMAN
0.85299	0.891351	Q13085	Acetyl-CoA carboxylase 1	ACACA_HUMAN
0.85301	0.891368	Q14684	Ribosomal RNA processing protein 1 homolog B	RRP1B_HUMAN
0.85315	0.891488	Q8WVQ1	Soluble calcium-activated nucleotidase 1	CANT1_HUMAN
0.85344	0.891737	Q9Y2Q3	Glutathione S-transferase kappa 1	GSTK1_HUMAN
0.85355	0.891831	P55265	Double-stranded RNA-specific adenosine deaminase	DSRAD_HUMAN
0.85363	0.8919	Q96I59	Probable asparagine--tRNA ligase, mitochondrial	SYNM_HUMAN
0.8537	0.891959	O43290	U4/U6.U5 tri-snRNP-associated protein 1	SNUT1_HUMAN
0.85373	0.891985	P27797	Calreticulin	CALR_HUMAN
0.85392	0.892147	Q96DZ1	Endoplasmic reticulum lectin 1	ERLEC_HUMAN
0.85402	0.892232	P46100	Transcriptional regulator ATRX	ATRX_HUMAN
0.85402	0.892232	Q92625	Ankyrin repeat and SAM domain-containing protein 1A	ANS1A_HUMAN
0.85419	0.892377	Q15006	ER membrane protein complex subunit 2	EMC2_HUMAN
0.85472	0.892825	P43487	Ran-specific GTPase-activating protein	RANG_HUMAN
0.85476	0.892859	Q9BW27	Nuclear pore complex protein Nup85	NUP85_HUMAN
0.85496	0.893027	Q9BY67	Cell adhesion molecule 1	CADM1_HUMAN
0.85501	0.89307	P05388;Q8NHW5	60S acidic ribosomal protein P0	RLA0_HUMAN
0.85538	0.89338	P16591	Tyrosine-protein kinase Fer	FER_HUMAN
0.85541	0.893405	O60664	Perilipin-3	PLIN3_HUMAN
0.85554	0.893514	Q6ZRV2	Protein FAM83H	FA83H_HUMAN
0.85567	0.893622	O75354	Ectonucleoside triphosphate diphosphohydrolase 6	ENTP6_HUMAN
0.85572	0.893664	O95782	AP-2 complex subunit alpha-1	AP2A1_HUMAN
0.85576	0.893697	Q8IVH8	Mitogen-activated protein kinase kinase kinase kinase 3	M4K3_HUMAN
0.85579	0.893722	P12277	Creatine kinase B-type	KCRB_HUMAN
0.8559	0.893814	Q14790	Caspase-8 subunit p18	CASP8_HUMAN
0.85593	0.893839	Q8IYB7	DIS3-like exonuclease 2	DI3L2_HUMAN
0.85598	0.89388	Q9UNX3;P61254	60S ribosomal protein L26	RL26_HUMAN
0.85606	0.893947	Q86W92	Liprin-beta-1	LIPB1_HUMAN
0.85648	0.894295	P06746	DNA polymerase beta	DPOLB_HUMAN
0.85674	0.894509	P61224;A6NIZ1	Ras-related protein Rap-1b-like protein	RP1BL_HUMAN
0.85686	0.894608	Q9P013	Spliceosome-associated protein CWC15 homolog	CWC15_HUMAN
0.85703	0.894747	P46778	60S ribosomal protein L21	RL21_HUMAN
0.85733	0.894993	P01034	Cystatin-C	CYTC_HUMAN
0.85739	0.895042	Q9BYD2	39S ribosomal protein L9, mitochondrial	RM09_HUMAN
0.85761	0.895222	Q8WVC0	RNA polymerase-associated protein LEO1	LEO1_HUMAN
0.85816	0.895669	O75575	DNA-directed RNA polymerase III subunit RPC9	RPC9_HUMAN
0.85873	0.896128	Q92499	ATP-dependent RNA helicase DDX1	DDX1_HUMAN
0.85886	0.896233	P04637	Cellular tumor antigen p53	P53_HUMAN
0.85893	0.896289	Q6UXV4	Apolipoprotein O-like	APOOL_HUMAN
0.85924	0.896537	O15258	Protein RER1	RER1_HUMAN
0.8593	0.896585	Q9BXJ9	N-alpha-acetyltransferase 15, NatA auxiliary subunit	NAA15_HUMAN
0.85935	0.896625	P05387	60S acidic ribosomal protein P2	RLA2_HUMAN
0.85941	0.896673	O14802	DNA-directed RNA polymerase III subunit RPC1	RPC1_HUMAN
0.85943	0.896689	Q92538	Golgi-specific brefeldin A-resistance guanine nucleotide exchange factor 1	GBF1_HUMAN
0.85971	0.896912	Q9NR09	Baculoviral IAP repeat-containing protein 6	BIRC6_HUMAN
0.86004	0.897174	O60684	Importin subunit alpha-7	IMA7_HUMAN
0.8601	0.897221	P55036	26S proteasome non-ATPase regulatory subunit 4	PSMD4_HUMAN
0.86017	0.897277	O15460	Prolyl 4-hydroxylase subunit alpha-2	P4HA2_HUMAN
0.86035	0.897419	Q9NQS1	Cell death regulator Aven	AVEN_HUMAN
0.86044	0.89749	Q9Y3D6	Mitochondrial fission 1 protein	FIS1_HUMAN
0.86045	0.897498	Q9Y6I9	Testis-expressed sequence 264 protein	TX264_HUMAN
0.86088	0.897835	Q13017	Rho GTPase-activating protein 5	RHG05_HUMAN
0.86096	0.897898	Q6PGP7	Tetratricopeptide repeat protein 37	TTC37_HUMAN
0.86105	0.897969	Q13356	Peptidyl-prolyl cis-trans isomerase-like 2	PPIL2_HUMAN
0.86128	0.898148	Q9Y676	28S ribosomal protein S18b, mitochondrial	RT18B_HUMAN
0.86157	0.898374	Q01844	RNA-binding protein EWS	EWS_HUMAN
0.86168	0.89846	Q15029	116 kDa U5 small nuclear ribonucleoprotein component	U5S1_HUMAN
0.86168	0.89846	Q9P0M6	Core histone macro-H2A.2	H2AW_HUMAN
0.86171	0.898483	O15446	DNA-directed RNA polymerase I subunit RPA34	RPA34_HUMAN
0.86204	0.898738	Q9Y295	Developmentally-regulated GTP-binding protein 1	DRG1_HUMAN
0.8622	0.898862	P18124	60S ribosomal protein L7	RL7_HUMAN
0.86225	0.898901	Q9H8H0	Nucleolar protein 11	NOL11_HUMAN
0.86233	0.898962	Q9Y2Y0	ADP-ribosylation factor-like protein 2-binding protein	AR2BP_HUMAN
0.86246	0.899062	Q92545	Transmembrane protein 131	TM131_HUMAN
0.86248	0.899078	Q5T6F2	Ubiquitin-associated protein 2	UBAP2_HUMAN
0.86254	0.899124	P08107	Heat shock 70 kDa protein 1A/1B	HSP71_HUMAN
0.86274	0.899277	Q92797	Symplekin	SYMPK_HUMAN
0.86369	0.900002	P63098	Calcineurin subunit B type 1	CANB1_HUMAN
0.86375	0.900047	Q96JJ3	Engulfment and cell motility protein 2	ELMO2_HUMAN
0.8643	0.900462	Q9UPU5	Ubiquitin carboxyl-terminal hydrolase 24	UBP24_HUMAN
0.86435	0.9005	Q6ZMI0	Protein phosphatase 1 regulatory subunit 21	PPR21_HUMAN
0.86443	0.90056	Q13459	Unconventional myosin-IXb	MYO9B_HUMAN
0.86482	0.900853	P06132	Uroporphyrinogen decarboxylase	DCUP_HUMAN
0.86491	0.90092	Q9NZW5	MAGUK p55 subfamily member 6	MPP6_HUMAN
0.86516	0.901106	O15027	Protein transport protein Sec16A	SC16A_HUMAN
0.86542	0.9013	Q13435	Splicing factor 3B subunit 2	SF3B2_HUMAN
0.86564	0.901463	Q969J3	Loss of heterozygosity 12 chromosomal region 1 protein	L12R1_HUMAN
0.8657	0.901508	O14976	Cyclin-G-associated kinase	GAK_HUMAN
0.86573	0.90153	O14579	Coatomer subunit epsilon	COPE_HUMAN
0.8658	0.901582	Q8WUB8	PHD finger protein 10	PHF10_HUMAN
0.86583	0.901604	Q9H2U1	ATP-dependent RNA helicase DHX36	DHX36_HUMAN
0.8659	0.901655	P62913	60S ribosomal protein L11	RL11_HUMAN
0.86592	0.90167	Q6P158	Putative ATP-dependent RNA helicase DHX57	DHX57_HUMAN
0.86598	0.901715	Q9BTT6	Leucine-rich repeat-containing protein 1	LRRC1_HUMAN
0.86628	0.901935	Q969S9	Ribosome-releasing factor 2, mitochondrial	RRF2M_HUMAN
0.86652	0.902112	O75844	CAAX prenyl protease 1 homolog	FACE1_HUMAN
0.86669	0.902236	Q8IWI9	MAX gene-associated protein	MGAP_HUMAN
0.8667	0.902244	Q96KP4	Cytosolic non-specific dipeptidase	CNDP2_HUMAN
0.867	0.902463	P46939	Utrophin	UTRO_HUMAN
0.86707	0.902514	P18859	ATP synthase-coupling factor 6, mitochondrial	ATP5J_HUMAN
0.86711	0.902543	Q9H773	dCTP pyrophosphatase 1	DCTP1_HUMAN
0.86715	0.902572	P33176	Kinesin-1 heavy chain	KINH_HUMAN
0.86739	0.902746	O95391	Pre-mRNA-splicing factor SLU7	SLU7_HUMAN
0.86742	0.902768	P41252	Isoleucine--tRNA ligase, cytoplasmic	SYIC_HUMAN
0.86769	0.902964	P56182	Ribosomal RNA processing protein 1 homolog A	RRP1_HUMAN
0.86844	0.903504	Q9UBW8	COP9 signalosome complex subunit 7a	CSN7A_HUMAN
0.86902	0.903918	P51572	B-cell receptor-associated protein 31	BAP31_HUMAN
0.86947	0.904237	P42858	Huntingtin	HD_HUMAN
0.86981	0.904478	Q9Y2H6	Fibronectin type-III domain-containing protein 3A	FND3A_HUMAN
0.87021	0.904759	Q10567	AP-1 complex subunit beta-1	AP1B1_HUMAN
0.87023	0.904773	Q4J6C6	Prolyl endopeptidase-like	PPCEL_HUMAN
0.87027	0.904801	P30048	Thioredoxin-dependent peroxide reductase, mitochondrial	PRDX3_HUMAN
0.87032	0.904836	O43823	A-kinase anchor protein 8	AKAP8_HUMAN
0.87043	0.904914	Q8N8A6	ATP-dependent RNA helicase DDX51	DDX51_HUMAN
0.87074	0.90513	P61088;Q5JXB2	Ubiquitin-conjugating enzyme E2 N	UBE2N_HUMAN
0.87093	0.905263	Q8N5F7	NF-kappa-B-activating protein	NKAP_HUMAN
0.87094	0.90527	Q9P000	COMM domain-containing protein 9	COMD9_HUMAN
0.87122	0.905464	Q9UL18;Q9HCK5	Protein argonaute-4	AGO4_HUMAN
0.87124	0.905478	Q76FK4	Nucleolar protein 8	NOL8_HUMAN
0.87128	0.905506	P31749	RAC-alpha serine/threonine-protein kinase	AKT1_HUMAN
0.87135	0.905554	Q9Y376	Calcium-binding protein 39	CAB39_HUMAN
0.87137	0.905568	Q9NX63	Coiled-coil-helix-coiled-coil-helix domain-containing protein 3, mitochondrial	CHCH3_HUMAN
0.87143	0.90561	Q14137	Ribosome biogenesis protein BOP1	BOP1_HUMAN
0.87145	0.905624	P62249	40S ribosomal protein S16	RS16_HUMAN
0.87146	0.90563	P29218	Inositol monophosphatase 1	IMPA1_HUMAN
0.87147	0.905637	O43592	Exportin-T	XPOT_HUMAN
0.87204	0.90603	Q9UI09	NADH dehydrogenase [ubiquinone] 1 alpha subcomplex subunit 12	NDUAC_HUMAN
0.87208	0.906058	Q15061	WD repeat-containing protein 43	WDR43_HUMAN
0.87225	0.906174	Q9Y2R4	Probable ATP-dependent RNA helicase DDX52	DDX52_HUMAN
0.87227	0.906188	Q9NVA2	Septin-11	SEP11_HUMAN
0.87231	0.906216	Q9Y2D4	Exocyst complex component 6B	EXC6B_HUMAN
0.87243	0.906298	Q12905	Interleukin enhancer-binding factor 2	ILF2_HUMAN
0.87263	0.906434	O75394	39S ribosomal protein L33, mitochondrial	RM33_HUMAN
0.87271	0.906489	Q9NQT5	Exosome complex component RRP40	EXOS3_HUMAN
0.87283	0.906571	P51692;P42229	Signal transducer and activator of transcription 5A	STA5A_HUMAN
0.87295	0.906652	O15347	High mobility group protein B3	HMGB3_HUMAN
0.87305	0.90672	Q53EP0	Fibronectin type III domain-containing protein 3B	FND3B_HUMAN
0.87327	0.90687	Q92643	GPI-anchor transamidase	GPI8_HUMAN
0.87349	0.907018	Q9Y266	Nuclear migration protein nudC	NUDC_HUMAN
0.8735	0.907025	Q7KZF4	Staphylococcal nuclease domain-containing protein 1	SND1_HUMAN
0.87362	0.907106	Q9P015	39S ribosomal protein L15, mitochondrial	RM15_HUMAN
0.87364	0.90712	Q7Z2E3	Aprataxin	APTX_HUMAN
0.87377	0.907207	Q96GQ7	Probable ATP-dependent RNA helicase DDX27	DDX27_HUMAN
0.87389	0.907288	Q99442	Translocation protein SEC62	SEC62_HUMAN
0.87398	0.907348	P42345	Serine/threonine-protein kinase mTOR	MTOR_HUMAN
0.87424	0.907523	Q9HD20	Manganese-transporting ATPase 13A1	AT131_HUMAN
0.87424	0.907523	Q9Y230	RuvB-like 2	RUVB2_HUMAN
0.87455	0.90773	P11171	Protein 4.1	41_HUMAN
0.87458	0.90775	P19388	DNA-directed RNA polymerases I, II, and III subunit RPABC1	RPAB1_HUMAN
0.87493	0.907983	Q14376	UDP-glucose 4-epimerase	GALE_HUMAN
0.87499	0.908023	Q8N9T8	Protein KRI1 homolog	KRI1_HUMAN
0.87509	0.908089	Q9NWQ9	Uncharacterized protein C14orf119	CN119_HUMAN
0.87531	0.908235	Q09028	Histone-binding protein RBBP4	RBBP4_HUMAN
0.87571	0.908499	P07947	Tyrosine-protein kinase Yes	YES_HUMAN
0.87576	0.908532	P62701	40S ribosomal protein S4, X isoform	RS4X_HUMAN
0.87579	0.908552	Q9NY33	Dipeptidyl peptidase 3	DPP3_HUMAN
0.87585	0.908591	Q9Y520	Protein PRRC2C	PRC2C_HUMAN
0.87618	0.908808	Q96BM9	ADP-ribosylation factor-like protein 8A	ARL8A_HUMAN
0.8765	0.909017	Q86V81	THO complex subunit 4	THOC4_HUMAN
0.87653	0.909036	P82933	28S ribosomal protein S9, mitochondrial	RT09_HUMAN
0.87694	0.909303	P62753	40S ribosomal protein S6	RS6_HUMAN
0.87712	0.90942	P27105	Erythrocyte band 7 integral membrane protein	STOM_HUMAN
0.8773	0.909536	Q7Z402	Transmembrane channel-like protein 7	TMC7_HUMAN
0.87733	0.909556	Q6ZXV5	Transmembrane and TPR repeat-containing protein 3	TMTC3_HUMAN
0.87735	0.909569	O60934	Nibrin	NBN_HUMAN
0.87736	0.909575	P20042	Eukaryotic translation initiation factor 2 subunit 2	IF2B_HUMAN
0.87738	0.909588	Q99757	Thioredoxin, mitochondrial	THIOM_HUMAN
0.87755	0.909698	Q15233	Non-POU domain-containing octamer-binding protein	NONO_HUMAN
0.87773	0.909813	O00461	Golgi integral membrane protein 4	GOLI4_HUMAN
0.87774	0.90982	Q96HY6	DDRGK domain-containing protein 1	DDRGK_HUMAN
0.87809	0.910044	Q01804	OTU domain-containing protein 4	OTUD4_HUMAN
0.87883	0.910516	O95433	Activator of 90 kDa heat shock protein ATPase homolog 1	AHSA1_HUMAN
0.87895	0.910593	O14974	Protein phosphatase 1 regulatory subunit 12A	MYPT1_HUMAN
0.87915	0.910719	Q9Y2A7	Nck-associated protein 1	NCKP1_HUMAN
0.87922	0.910763	Q9NRL2	Bromodomain adjacent to zinc finger domain protein 1A	BAZ1A_HUMAN
0.87952	0.910953	Q9Y2R9	28S ribosomal protein S7, mitochondrial	RT07_HUMAN
0.87955	0.910972	Q8N442	Translation factor GUF1, mitochondrial	GUF1_HUMAN
0.87963	0.911022	Q9NY61	Protein AATF	AATF_HUMAN
0.8797	0.911066	O00584	Ribonuclease T2	RNT2_HUMAN
0.88048	0.911554	Q9H974	Queuine tRNA-ribosyltransferase subunit QTRTD1	QTRD1_HUMAN
0.88052	0.911579	O75396	Vesicle-trafficking protein SEC22b	SC22B_HUMAN
0.88053	0.911585	Q9H9B1	Histone-lysine N-methyltransferase EHMT1	EHMT1_HUMAN
0.88059	0.911623	Q8TCS8	Polyribonucleotide nucleotidyltransferase 1, mitochondrial	PNPT1_HUMAN
0.88083	0.911772	Q00535	Cyclin-dependent kinase 5	CDK5_HUMAN
0.88104	0.911902	Q03154	Aminoacylase-1	ACY1_HUMAN
0.88118	0.911988	Q2NL82	Pre-rRNA-processing protein TSR1 homolog	TSR1_HUMAN
0.88134	0.912087	O75533	Splicing factor 3B subunit 1	SF3B1_HUMAN
0.88135	0.912093	P09874	Poly [ADP-ribose] polymerase 1	PARP1_HUMAN
0.88147	0.912167	Q96P16	Regulation of nuclear pre-mRNA domain-containing protein 1A	RPR1A_HUMAN
0.88154	0.91221	P52926	High mobility group protein HMGI-C	HMGA2_HUMAN
0.88165	0.912278	Q16543	Hsp90 co-chaperone Cdc37	CDC37_HUMAN
0.88167	0.91229	P53621	Xenin	COPA_HUMAN
0.88175	0.91234	Q9BWS9	Chitinase domain-containing protein 1	CHID1_HUMAN
0.88177	0.912352	O00429	Dynamin-1-like protein	DNM1L_HUMAN
0.88196	0.912468	P47897	Glutamine--tRNA ligase	SYQ_HUMAN
0.882	0.912493	Q9ULH7	MKL/myocardin-like protein 2	MKL2_HUMAN
0.8821	0.912554	Q96DI7	U5 small nuclear ribonucleoprotein 40 kDa protein	SNR40_HUMAN
0.88216	0.912591	O75410	Transforming acidic coiled-coil-containing protein 1	TACC1_HUMAN
0.88218	0.912603	Q99570	Phosphoinositide 3-kinase regulatory subunit 4	PI3R4_HUMAN
0.88221	0.912621	Q92576	PHD finger protein 3	PHF3_HUMAN
0.88226	0.912652	Q12874	Splicing factor 3A subunit 3	SF3A3_HUMAN
0.8824	0.912737	P49916	DNA ligase 3	DNLI3_HUMAN
0.88272	0.912932	Q8N543	Prolyl 3-hydroxylase OGFOD1	OGFD1_HUMAN
0.88289	0.913035	A6NDU8	UPF0600 protein C5orf51	CE051_HUMAN
0.88296	0.913077	Q969V5	Mitochondrial ubiquitin ligase activator of NFKB 1	MUL1_HUMAN
0.88318	0.91321	Q69YN2	CWF19-like protein 1	C19L1_HUMAN
0.88328	0.913271	Q04637	Eukaryotic translation initiation factor 4 gamma 1	IF4G1_HUMAN
0.88373	0.913541	P60228	Eukaryotic translation initiation factor 3 subunit E	EIF3E_HUMAN
0.88379	0.913577	Q5T0D9	Tumor protein p63-regulated gene 1-like protein	TPRGL_HUMAN
0.88391	0.913649	Q9H204	Mediator of RNA polymerase II transcription subunit 28	MED28_HUMAN
0.88395	0.913673	Q12765	Secernin-1	SCRN1_HUMAN
0.88459	0.914055	Q93008	Probable ubiquitin carboxyl-terminal hydrolase FAF-X	USP9X_HUMAN
0.88465	0.914091	Q587I9	Vesicle transport protein SFT2C	SFT2C_HUMAN
0.88533	0.914493	Q96MY1	Uncharacterized protein C20orf112	CT112_HUMAN
0.88547	0.914575	P31040	Succinate dehydrogenase [ubiquinone] flavoprotein subunit, mitochondrial	SDHA_HUMAN
0.88553	0.91461	P53992	Protein transport protein Sec24C	SC24C_HUMAN
0.88557	0.914634	Q12929	Epidermal growth factor receptor kinase substrate 8	EPS8_HUMAN
0.88568	0.914699	Q5T160	Probable arginine--tRNA ligase, mitochondrial	SYRM_HUMAN
0.88575	0.91474	Q8N7H5	RNA polymerase II-associated factor 1 homolog	PAF1_HUMAN
0.88602	0.914898	Q86U44	N6-adenosine-methyltransferase 70 kDa subunit	MTA70_HUMAN
0.88609	0.914939	Q8WWI5	Choline transporter-like protein 1	CTL1_HUMAN
0.88643	0.915137	P36897	TGF-beta receptor type-1	TGFR1_HUMAN
0.88656	0.915212	P51531	Probable global transcription activator SNF2L2	SMCA2_HUMAN
0.8866	0.915236	Q05655	Protein kinase C delta type regulatory subunit	KPCD_HUMAN
0.8869	0.91541	O75165	DnaJ homolog subfamily C member 13	DJC13_HUMAN
0.887	0.915467	P12004	Proliferating cell nuclear antigen	PCNA_HUMAN
0.88727	0.915623	Q9BUI4	DNA-directed RNA polymerase III subunit RPC3	RPC3_HUMAN
0.88735	0.915669	P40763	Signal transducer and activator of transcription 3	STAT3_HUMAN
0.8877	0.91587	Q12768	WASH complex subunit strumpellin	STRUM_HUMAN
0.88771	0.915876	O14562	Ubiquitin domain-containing protein UBFD1	UBFD1_HUMAN
0.88781	0.915933	Q02880	DNA topoisomerase 2-beta	TOP2B_HUMAN
0.88786	0.915962	Q96BP2	Coiled-coil-helix-coiled-coil-helix domain-containing protein 1	CHCH1_HUMAN
0.88799	0.916036	Q1KMD3	Heterogeneous nuclear ribonucleoprotein U-like protein 2	HNRL2_HUMAN
0.88801	0.916048	Q92835	Phosphatidylinositol 3,4,5-trisphosphate 5-phosphatase 1	SHIP1_HUMAN
0.88811	0.916105	Q15370	Transcription elongation factor B polypeptide 2	ELOB_HUMAN
0.88824	0.916179	O95456	Proteasome assembly chaperone 1	PSMG1_HUMAN
0.88824	0.916179	Q99623	Prohibitin-2	PHB2_HUMAN
0.88843	0.916287	P46379	Large proline-rich protein BAG6	BAG6_HUMAN
0.88849	0.916321	Q96Q15	Serine/threonine-protein kinase SMG1	SMG1_HUMAN
0.88851	0.916333	P35610	Sterol O-acyltransferase 1	SOAT1_HUMAN
0.88856	0.916361	O60568	Procollagen-lysine,2-oxoglutarate 5-dioxygenase 3	PLOD3_HUMAN
0.88871	0.916446	Q96DG6	Carboxymethylenebutenolidase homolog	CMBL_HUMAN
0.88871	0.916446	Q9H078	Caseinolytic peptidase B protein homolog	CLPB_HUMAN
0.88888	0.916542	P40429;Q6NVV1	60S ribosomal protein L13a	RL13A_HUMAN
0.8889	0.916554	Q96QD8	Sodium-coupled neutral amino acid transporter 2	S38A2_HUMAN
0.88891	0.916559	Q96CN7	Isochorismatase domain-containing protein 1	ISOC1_HUMAN
0.88893	0.916571	Q8IXB1	DnaJ homolog subfamily C member 10	DJC10_HUMAN
0.88919	0.916718	Q96EY4	Translation machinery-associated protein 16	TMA16_HUMAN
0.88934	0.916802	Q9Y2Z0	Suppressor of G2 allele of SKP1 homolog	SUGT1_HUMAN
0.88935	0.916808	Q7Z5L9	Interferon regulatory factor 2-binding protein 2	I2BP2_HUMAN
0.88957	0.916931	Q14690	Protein RRP5 homolog	RRP5_HUMAN
0.88959	0.916943	Q8NE62	Choline dehydrogenase, mitochondrial	CHDH_HUMAN
0.88963	0.916965	Q9BTC0	Death-inducer obliterator 1	DIDO1_HUMAN
0.88976	0.917038	P37108	Signal recognition particle 14 kDa protein	SRP14_HUMAN
0.88991	0.917122	Q5H8A4	GPI ethanolamine phosphate transferase 2	PIGG_HUMAN
0.89005	0.9172	P35573	Glycogen debranching enzyme	GDE_HUMAN
0.89011	0.917234	P51003	Poly(A) polymerase alpha	PAPOA_HUMAN
0.89028	0.917328	Q15436	Protein transport protein Sec23A	SC23A_HUMAN
0.89035	0.917367	P78417	Glutathione S-transferase omega-1	GSTO1_HUMAN
0.89068	0.917551	P61604	10 kDa heat shock protein, mitochondrial	CH10_HUMAN
0.89097	0.917711	P50213	Isocitrate dehydrogenase [NAD] subunit alpha, mitochondrial	IDH3A_HUMAN
0.89099	0.917722	Q92995	Ubiquitin carboxyl-terminal hydrolase 13	UBP13_HUMAN
0.89106	0.917761	Q8N465	D-2-hydroxyglutarate dehydrogenase, mitochondrial	D2HDH_HUMAN
0.89111	0.917788	Q06203	Amidophosphoribosyltransferase	PUR1_HUMAN
0.89124	0.91786	Q15528	Mediator of RNA polymerase II transcription subunit 22	MED22_HUMAN
0.89126	0.917871	O60506	Heterogeneous nuclear ribonucleoprotein Q	HNRPQ_HUMAN
0.89139	0.917943	Q9P0I2	ER membrane protein complex subunit 3	EMC3_HUMAN
0.89162	0.918069	Q8NEC7	Glutathione S-transferase C-terminal domain-containing protein	GSTCD_HUMAN
0.89168	0.918102	Q9NVA1	Ubiquinol-cytochrome-c reductase complex assembly factor 1	UQCC1_HUMAN
0.89182	0.918178	P30740	Leukocyte elastase inhibitor	ILEU_HUMAN
0.89191	0.918228	O00515	Ladinin-1	LAD1_HUMAN
0.89192	0.918233	O00462	Beta-mannosidase	MANBA_HUMAN
0.89195	0.918249	Q13043	Serine/threonine-protein kinase 4	STK4_HUMAN
0.89197	0.91826	Q96E11	Ribosome-recycling factor, mitochondrial	RRFM_HUMAN
0.89199	0.918271	Q5JRX3	Presequence protease, mitochondrial	PREP_HUMAN
0.89204	0.918299	P22670	MHC class II regulatory factor RFX1	RFX1_HUMAN
0.89208	0.91832	O43815	Striatin	STRN_HUMAN
0.89216	0.918364	Q9UM54	Unconventional myosin-VI	MYO6_HUMAN
0.89236	0.918473	P42566	Epidermal growth factor receptor substrate 15	EPS15_HUMAN
0.89243	0.918511	O75400	Pre-mRNA-processing factor 40 homolog A	PR40A_HUMAN
0.89252	0.91856	O00116	Alkyldihydroxyacetonephosphate synthase, peroxisomal	ADAS_HUMAN
0.89284	0.918733	Q9UP83	Conserved oligomeric Golgi complex subunit 5	COG5_HUMAN
0.89304	0.918841	O43837	Isocitrate dehydrogenase [NAD] subunit beta, mitochondrial	IDH3B_HUMAN
0.8932	0.918928	P12081	Histidine--tRNA ligase, cytoplasmic	SYHC_HUMAN
0.8935	0.919089	P28331	NADH-ubiquinone oxidoreductase 75 kDa subunit, mitochondrial	NDUS1_HUMAN
0.89384	0.919271	O75380	NADH dehydrogenase [ubiquinone] iron-sulfur protein 6, mitochondrial	NDUS6_HUMAN
0.89421	0.919469	Q9NR30	Nucleolar RNA helicase 2	DDX21_HUMAN
0.89434	0.919538	O14561	Acyl carrier protein, mitochondrial	ACPM_HUMAN
0.89469	0.919724	Q14444	Caprin-1	CAPR1_HUMAN
0.89481	0.919787	Q9GZS3	WD repeat-containing protein 61	WDR61_HUMAN
0.89504	0.919909	Q8IV38	Ankyrin repeat and MYND domain-containing protein 2	ANKY2_HUMAN
0.89537	0.920082	Q14692	Ribosome biogenesis protein BMS1 homolog	BMS1_HUMAN
0.89541	0.920103	Q15648	Mediator of RNA polymerase II transcription subunit 1	MED1_HUMAN
0.89542	0.920109	P12814	Alpha-actinin-1	ACTN1_HUMAN
0.89553	0.920166	P15531	Nucleoside diphosphate kinase A	NDKA_HUMAN
0.89563	0.920219	Q96GM5	SWI/SNF-related matrix-associated actin-dependent regulator of chromatin subfamily D member 1	SMRD1_HUMAN
0.89574	0.920277	Q7L2H7	Eukaryotic translation initiation factor 3 subunit M	EIF3M_HUMAN
0.8958	0.920308	P62861	40S ribosomal protein S30	RS30_HUMAN
0.89582	0.920318	Q9HAV4	Exportin-5	XPO5_HUMAN
0.89592	0.920371	P55060	Exportin-2	XPO2_HUMAN
0.89593	0.920376	Q02790	Peptidyl-prolyl cis-trans isomerase FKBP4	FKBP4_HUMAN
0.89595	0.920386	Q9BQE4	Selenoprotein S	SELS_HUMAN
0.89596	0.920392	Q9NV70	Exocyst complex component 1	EXOC1_HUMAN
0.89597	0.920397	Q9H1I8	Activating signal cointegrator 1 complex subunit 2	ASCC2_HUMAN
0.8961	0.920465	Q32P41	tRNA (guanine(37)-N1)-methyltransferase	TRM5_HUMAN
0.89615	0.920491	P27707	Deoxycytidine kinase	DCK_HUMAN
0.89618	0.920506	P24752	Acetyl-CoA acetyltransferase, mitochondrial	THIL_HUMAN
0.89618	0.920506	Q96A49	Synapse-associated protein 1	SYAP1_HUMAN
0.89619	0.920511	O60645	Exocyst complex component 3	EXOC3_HUMAN
0.89636	0.9206	Q15181	Inorganic pyrophosphatase	IPYR_HUMAN
0.89648	0.920662	P00390	Glutathione reductase, mitochondrial	GSHR_HUMAN
0.89671	0.920782	Q13573	SNW domain-containing protein 1	SNW1_HUMAN
0.89689	0.920875	Q01518	Adenylyl cyclase-associated protein 1	CAP1_HUMAN
0.89694	0.9209	Q9UKY7	Protein CDV3 homolog	CDV3_HUMAN
0.89709	0.920978	O95104	Splicing factor, arginine/serine-rich 15	SFR15_HUMAN
0.89717	0.921019	Q9Y4K1	Absent in melanoma 1 protein	AIM1_HUMAN
0.89722	0.921045	Q9BU89	Deoxyhypusine hydroxylase	DOHH_HUMAN
0.89728	0.921076	Q9BTA9	WW domain-containing adapter protein with coiled-coil	WAC_HUMAN
0.89749	0.921184	Q9BS26	Endoplasmic reticulum resident protein 44	ERP44_HUMAN
0.89752	0.921199	P78362	SRSF protein kinase 2 C-terminal	SRPK2_HUMAN
0.89758	0.92123	P62333	26S protease regulatory subunit 10B	PRS10_HUMAN
0.89787	0.921378	Q7Z417	Nuclear fragile X mental retardation-interacting protein 2	NUFP2_HUMAN
0.89808	0.921486	Q14152	Eukaryotic translation initiation factor 3 subunit A	EIF3A_HUMAN
0.89813	0.921511	P50224	Sulfotransferase 1A3/1A4	ST1A3_HUMAN
0.89813	0.921511	Q92599	Septin-8	SEPT8_HUMAN
0.89837	0.921633	Q99611	Selenide, water dikinase 2	SPS2_HUMAN
0.89839	0.921643	Q6P996	Pyridoxal-dependent decarboxylase domain-containing protein 1	PDXD1_HUMAN
0.89839	0.921643	Q9Y265	RuvB-like 1	RUVB1_HUMAN
0.89853	0.921714	Q9UNY4	Transcription termination factor 2	TTF2_HUMAN
0.89877	0.921836	Q9Y487	V-type proton ATPase 116 kDa subunit a isoform 2	VPP2_HUMAN
0.89925	0.922078	Q9BQ52	Zinc phosphodiesterase ELAC protein 2	RNZ2_HUMAN
0.89927	0.922088	Q9Y5X1	Sorting nexin-9	SNX9_HUMAN
0.8993	0.922103	O00442	RNA 3'-terminal phosphate cyclase	RTCA_HUMAN
0.89931	0.922108	Q9Y6M9	NADH dehydrogenase [ubiquinone] 1 beta subcomplex subunit 9	NDUB9_HUMAN
0.89939	0.922149	O60716	Catenin delta-1	CTND1_HUMAN
0.89954	0.922224	Q15365	Poly(rC)-binding protein 1	PCBP1_HUMAN
0.89954	0.922224	Q5T8P6	RNA-binding protein 26	RBM26_HUMAN
0.89975	0.922329	O75674	TOM1-like protein 1	TM1L1_HUMAN
0.89976	0.922334	P56537	Eukaryotic translation initiation factor 6	IF6_HUMAN
0.89977	0.922339	Q96GQ5	UPF0420 protein C16orf58	CP058_HUMAN
0.90018	0.922544	Q05397	Focal adhesion kinase 1	FAK1_HUMAN
0.90031	0.922609	Q9Y2G8	DnaJ homolog subfamily C member 16	DJC16_HUMAN
0.90032	0.922613	Q99614	Tetratricopeptide repeat protein 1	TTC1_HUMAN
0.90033	0.922618	Q96A26	Protein FAM162A	F162A_HUMAN
0.90086	0.922881	P46199	Translation initiation factor IF-2, mitochondrial	IF2M_HUMAN
0.90102	0.92296	P05783	Keratin, type I cytoskeletal 18	K1C18_HUMAN
0.90111	0.923005	O60524	Nuclear export mediator factor NEMF	NEMF_HUMAN
0.90113	0.923014	O75608	Acyl-protein thioesterase 1	LYPA1_HUMAN
0.90119	0.923044	Q15084	Protein disulfide-isomerase A6	PDIA6_HUMAN
0.90119	0.923044	Q96P11	Putative methyltransferase NSUN5	NSUN5_HUMAN
0.90135	0.923123	Q15024	Exosome complex component RRP42	EXOS7_HUMAN
0.90136	0.923128	Q9NQZ2	Something about silencing protein 10	SAS10_HUMAN
0.90137	0.923133	O95757	Heat shock 70 kDa protein 4L	HS74L_HUMAN
0.90137	0.923133	Q9H3P7	Golgi resident protein GCP60	GCP60_HUMAN
0.90151	0.923201	Q9HD23	Magnesium transporter MRS2 homolog, mitochondrial	MRS2_HUMAN
0.90171	0.923299	P10619	Lysosomal protective protein	PPGB_HUMAN
0.90186	0.923373	Q03519	Antigen peptide transporter 2	TAP2_HUMAN
0.9019	0.923392	Q15459	Splicing factor 3A subunit 1	SF3A1_HUMAN
0.90198	0.923431	P18074	TFIIH basal transcription factor complex helicase XPD subunit	ERCC2_HUMAN
0.90215	0.923514	Q9GZT6	Coiled-coil domain-containing protein 90B, mitochondrial	CC90B_HUMAN
0.90241	0.923641	Q13438	Protein OS-9	OS9_HUMAN
0.9025	0.923684	P54760	Ephrin type-B receptor 4	EPHB4_HUMAN
0.90253	0.923699	Q14746	Conserved oligomeric Golgi complex subunit 2	COG2_HUMAN
0.9026	0.923733	P61247	40S ribosomal protein S3a	RS3A_HUMAN
0.90272	0.923791	Q9NYU2	UDP-glucose:glycoprotein glucosyltransferase 1	UGGG1_HUMAN
0.90315	0.923999	Q9Y223	Bifunctional UDP-N-acetylglucosamine 2-epimerase/N-acetylmannosamine kinase	GLCNE_HUMAN
0.90354	0.924186	O15269	Serine palmitoyltransferase 1	SPTC1_HUMAN
0.90357	0.924201	Q7Z434	Mitochondrial antiviral-signaling protein	MAVS_HUMAN
0.9036	0.924215	Q86TG7	Retrotransposon-derived protein PEG10	PEG10_HUMAN
0.90362	0.924225	Q9Y5L4	Mitochondrial import inner membrane translocase subunit Tim13	TIM13_HUMAN
0.90365	0.924239	P36954	DNA-directed RNA polymerase II subunit RPB9	RPB9_HUMAN
0.90406	0.924435	Q9Y678	Coatomer subunit gamma-1	COPG1_HUMAN
0.90417	0.924487	P23284	Peptidyl-prolyl cis-trans isomerase B	PPIB_HUMAN
0.90421	0.924507	P61081	NEDD8-conjugating enzyme Ubc12	UBC12_HUMAN
0.90431	0.924554	Q9NQT8	Kinesin-like protein KIF13B	KI13B_HUMAN
0.90459	0.924687	P35658	Nuclear pore complex protein Nup214	NU214_HUMAN
0.90461	0.924697	Q12906	Interleukin enhancer-binding factor 3	ILF3_HUMAN
0.90481	0.924791	Q15070	Mitochondrial inner membrane protein OXA1L	OXA1L_HUMAN
0.90485	0.92481	P18887	DNA repair protein XRCC1	XRCC1_HUMAN
0.90491	0.924839	Q6VEQ5;A8K0Z3;C4AMC7;Q9NQA3;A8MWX3	WAS protein family homolog 1	WASH1_HUMAN
0.90491	0.924839	P19404	NADH dehydrogenase [ubiquinone] flavoprotein 2, mitochondrial	NDUV2_HUMAN
0.90524	0.924994	Q14241	Transcription elongation factor B polypeptide 3	ELOA1_HUMAN
0.9053	0.925022	O00186	Syntaxin-binding protein 3	STXB3_HUMAN
0.90533	0.925037	O00178	GTP-binding protein 1	GTPB1_HUMAN
0.90555	0.92514	O00330	Pyruvate dehydrogenase protein X component, mitochondrial	ODPX_HUMAN
0.90566	0.925192	Q8N163	Cell cycle and apoptosis regulator protein 2	CCAR2_HUMAN
0.90579	0.925252	P09001	39S ribosomal protein L3, mitochondrial	RM03_HUMAN
0.90579	0.925252	Q13610	Periodic tryptophan protein 1 homolog	PWP1_HUMAN
0.90605	0.925374	Q9BQ24	Zinc finger FYVE domain-containing protein 21	ZFY21_HUMAN
0.90624	0.925462	Q3LXA3	Bifunctional ATP-dependent dihydroxyacetone kinase/FAD-AMP lyase (cyclizing)	DHAK_HUMAN
0.90633	0.925504	O15372	Eukaryotic translation initiation factor 3 subunit H	EIF3H_HUMAN
0.9064	0.925537	Q9HCN8	Stromal cell-derived factor 2-like protein 1	SDF2L_HUMAN
0.90643	0.925551	Q96G23	Ceramide synthase 2	CERS2_HUMAN
0.90646	0.925565	P62158	Calmodulin	CALM_HUMAN
0.90676	0.925704	Q9GZN8	UPF0687 protein C20orf27	CT027_HUMAN
0.9068	0.925722	Q13546	Receptor-interacting serine/threonine-protein kinase 1	RIPK1_HUMAN
0.90688	0.925759	P30044	Peroxiredoxin-5, mitochondrial	PRDX5_HUMAN
0.90696	0.925796	Q2TB90	Putative hexokinase HKDC1	HKDC1_HUMAN
0.90697	0.925801	O95758	Polypyrimidine tract-binding protein 3	PTBP3_HUMAN
0.907	0.925815	Q9NZ32	Actin-related protein 10	ARP10_HUMAN
0.90704	0.925833	Q9BY42	Protein RTF2 homolog	RTF2_HUMAN
0.90707	0.925847	P15104	Glutamine synthetase	GLNA_HUMAN
0.90729	0.925948	O15541	RING finger protein 113A	R113A_HUMAN
0.90739	0.925994	Q13601	KRR1 small subunit processome component homolog	KRR1_HUMAN
0.90745	0.926022	P05423	DNA-directed RNA polymerase III subunit RPC4	RPC4_HUMAN
0.90772	0.926146	P60953	Cell division control protein 42 homolog	CDC42_HUMAN
0.90814	0.926338	Q8N9N7	Leucine-rich repeat-containing protein 57	LRC57_HUMAN
0.90823	0.926379	Q86UY8	5'-nucleotidase domain-containing protein 3	NT5D3_HUMAN
0.90827	0.926397	O15427	Monocarboxylate transporter 4	MOT4_HUMAN
0.90827	0.926397	P30050	60S ribosomal protein L12	RL12_HUMAN
0.90827	0.926397	Q9UKN8	General transcription factor 3C polypeptide 4	TF3C4_HUMAN
0.9083	0.926411	Q9UIJ7	GTP:AMP phosphotransferase AK3, mitochondrial	KAD3_HUMAN
0.90838	0.926447	P49770	Translation initiation factor eIF-2B subunit beta	EI2BB_HUMAN
0.90849	0.926497	P78344	Eukaryotic translation initiation factor 4 gamma 2	IF4G2_HUMAN
0.90858	0.926538	Q9H8Y8	Golgi reassembly-stacking protein 2	GORS2_HUMAN
0.90867	0.926579	P16662	UDP-glucuronosyltransferase 2B7	UD2B7_HUMAN
0.90867	0.926579	Q96EE3	Nucleoporin SEH1	SEH1_HUMAN
0.90875	0.926615	P39023	60S ribosomal protein L3	RL3_HUMAN
0.90878	0.926629	O15047	Histone-lysine N-methyltransferase SETD1A	SET1A_HUMAN
0.90878	0.926629	P23246	Splicing factor, proline- and glutamine-rich	SFPQ_HUMAN
0.90878	0.926629	Q9NWU5	39S ribosomal protein L22, mitochondrial	RM22_HUMAN
0.90885	0.92666	Q96L93	Kinesin-like protein KIF16B	KI16B_HUMAN
0.90922	0.926827	O43301	Heat shock 70 kDa protein 12A	HS12A_HUMAN
0.90941	0.926913	P05166	Propionyl-CoA carboxylase beta chain, mitochondrial	PCCB_HUMAN
0.90952	0.926962	Q15717	ELAV-like protein 1	ELAV1_HUMAN
0.91002	0.927186	P49790	Nuclear pore complex protein Nup153	NU153_HUMAN
0.91023	0.92728	O95900	Probable tRNA pseudouridine synthase 2	TRUB2_HUMAN
0.91029	0.927307	P05165	Propionyl-CoA carboxylase alpha chain, mitochondrial	PCCA_HUMAN
0.91039	0.927351	Q86T03	Type 1 phosphatidylinositol 4,5-bisphosphate 4-phosphatase	TM55B_HUMAN
0.91044	0.927373	Q86U28	Iron-sulfur cluster assembly 2 homolog, mitochondrial	ISCA2_HUMAN
0.91052	0.927409	Q13724	Mannosyl-oligosaccharide glucosidase	MOGS_HUMAN
0.91063	0.927458	O94776	Metastasis-associated protein MTA2	MTA2_HUMAN
0.91081	0.927537	Q9NP92	28S ribosomal protein S30, mitochondrial	RT30_HUMAN
0.91083	0.927546	Q00266	S-adenosylmethionine synthase isoform type-1	METK1_HUMAN
0.91089	0.927573	P53618	Coatomer subunit beta	COPB_HUMAN
0.91089	0.927573	Q6P3X3	Tetratricopeptide repeat protein 27	TTC27_HUMAN
0.91119	0.927705	P56556	NADH dehydrogenase [ubiquinone] 1 alpha subcomplex subunit 6	NDUA6_HUMAN
0.91138	0.927789	P12270	Nucleoprotein TPR	TPR_HUMAN
0.91151	0.927846	Q86UV5	Ubiquitin carboxyl-terminal hydrolase 48	UBP48_HUMAN
0.91158	0.927877	Q99873	Protein arginine N-methyltransferase 1	ANM1_HUMAN
0.91159	0.927881	P56945	Breast cancer anti-estrogen resistance protein 1	BCAR1_HUMAN
0.91166	0.927912	Q9H446	RWD domain-containing protein 1	RWDD1_HUMAN
0.91167	0.927916	Q9H2P0	Activity-dependent neuroprotector homeobox protein	ADNP_HUMAN
0.91168	0.927921	Q14203	Dynactin subunit 1	DCTN1_HUMAN
0.91178	0.927965	Q9NX38	Protein Simiate	F206A_HUMAN
0.91179	0.927969	P19447	TFIIH basal transcription factor complex helicase XPB subunit	ERCC3_HUMAN
0.91191	0.928022	Q96G46	tRNA-dihydrouridine(47) synthase [NAD(P)(+)]-like	DUS3L_HUMAN
0.91202	0.92807	P37059	Estradiol 17-beta-dehydrogenase 2	DHB2_HUMAN
0.91226	0.928174	Q5T4S7	E3 ubiquitin-protein ligase UBR4	UBR4_HUMAN
0.91234	0.928209	Q8N5I9	Uncharacterized protein C12orf45	CL045_HUMAN
0.91247	0.928266	O15514	DNA-directed RNA polymerase II subunit RPB4	RPB4_HUMAN
0.91257	0.928309	O95453	Poly(A)-specific ribonuclease PARN	PARN_HUMAN
0.91264	0.92834	Q9Y3B3	Transmembrane emp24 domain-containing protein 7	TMED7_HUMAN
0.91274	0.928383	Q9Y6D9	Mitotic spindle assembly checkpoint protein MAD1	MD1L1_HUMAN
0.91325	0.928603	Q15293	Reticulocalbin-1	RCN1_HUMAN
0.91332	0.928634	P08559	Pyruvate dehydrogenase E1 component subunit alpha, somatic form, mitochondrial	ODPA_HUMAN
0.91346	0.928694	Q96I51	Williams-Beuren syndrome chromosomal region 16 protein	WBS16_HUMAN
0.9137	0.928797	Q01469	Fatty acid-binding protein, epidermal	FABP5_HUMAN
0.91371	0.928801	Q9BQ95	Evolutionarily conserved signaling intermediate in Toll pathway, mitochondrial	ECSIT_HUMAN
0.91416	0.928994	O60739;P41567	Eukaryotic translation initiation factor 1b	EIF1B_HUMAN
0.91421	0.929015	Q9NVP1	ATP-dependent RNA helicase DDX18	DDX18_HUMAN
0.91426	0.929036	P34913	Lipid-phosphate phosphatase	HYES_HUMAN
0.91439	0.929092	Q96QK1	Vacuolar protein sorting-associated protein 35	VPS35_HUMAN
0.91455	0.92916	Q969V3	Nicalin	NCLN_HUMAN
0.91462	0.92919	P42356	Phosphatidylinositol 4-kinase alpha	PI4KA_HUMAN
0.91466	0.929207	P18858	DNA ligase 1	DNLI1_HUMAN
0.9148	0.929266	P42330	Aldo-keto reductase family 1 member C3	AK1C3_HUMAN
0.91485	0.929287	Q5GLZ8	Probable E3 ubiquitin-protein ligase HERC4	HERC4_HUMAN
0.9149	0.929308	A6NHR9	Structural maintenance of chromosomes flexible hinge domain-containing protein 1	SMHD1_HUMAN
0.91517	0.929422	O15160	DNA-directed RNA polymerases I and III subunit RPAC1	RPAC1_HUMAN
0.91518	0.929427	Q2M389	WASH complex subunit 7	WASH7_HUMAN
0.91527	0.929465	Q9NYV4	Cyclin-dependent kinase 12	CDK12_HUMAN
0.91537	0.929507	Q8IXH7	Negative elongation factor C/D	NELFD_HUMAN
0.9154	0.929519	Q9P2C4	Transmembrane protein 181	TM181_HUMAN
0.9155	0.929562	Q8NBU5	ATPase family AAA domain-containing protein 1	ATAD1_HUMAN
0.91554	0.929578	Q9C0B1	Alpha-ketoglutarate-dependent dioxygenase FTO	FTO_HUMAN
0.91554	0.929578	Q9HA77	Probable cysteine--tRNA ligase, mitochondrial	SYCM_HUMAN
0.91556	0.929587	P31946	14-3-3 protein beta/alpha, N-terminally processed	1433B_HUMAN
0.91565	0.929625	O75367	Core histone macro-H2A.1	H2AY_HUMAN
0.91589	0.929725	Q6P2Q9	Pre-mRNA-processing-splicing factor 8	PRP8_HUMAN
0.91593	0.929742	Q6IAN0	Dehydrogenase/reductase SDR family member 7B	DRS7B_HUMAN
0.91616	0.929838	Q9Y5M8	Signal recognition particle receptor subunit beta	SRPRB_HUMAN
0.91647	0.929967	Q5SY16	Polynucleotide 5'-hydroxyl-kinase NOL9	NOL9_HUMAN
0.91653	0.929992	Q7Z4W1	L-xylulose reductase	DCXR_HUMAN
0.91664	0.930038	Q9Y478	5'-AMP-activated protein kinase subunit beta-1	AAKB1_HUMAN
0.9167	0.930063	P30101	Protein disulfide-isomerase A3	PDIA3_HUMAN
0.91677	0.930092	O76024	Wolframin	WFS1_HUMAN
0.9168	0.930104	Q9UBC2	Epidermal growth factor receptor substrate 15-like 1	EP15R_HUMAN
0.9171	0.930229	Q9NRF8	CTP synthase 2	PYRG2_HUMAN
0.9171	0.930229	Q9UHI6	Probable ATP-dependent RNA helicase DDX20	DDX20_HUMAN
0.91719	0.930266	P50895	Basal cell adhesion molecule	BCAM_HUMAN
0.91739	0.930348	P21333	Filamin-A	FLNA_HUMAN
0.91758	0.930427	Q8NCC3	Group XV phospholipase A2	PAG15_HUMAN
0.91781	0.930521	Q13098	COP9 signalosome complex subunit 1	CSN1_HUMAN
0.91788	0.93055	Q9Y3T9	Nucleolar complex protein 2 homolog	NOC2L_HUMAN
0.91798	0.930591	Q13084	39S ribosomal protein L28, mitochondrial	RM28_HUMAN
0.91819	0.930677	Q9UNH7	Sorting nexin-6, N-terminally processed	SNX6_HUMAN
0.91842	0.93077	Q9Y2R5	28S ribosomal protein S17, mitochondrial	RT17_HUMAN
0.91844	0.930779	P57678	Gem-associated protein 4	GEMI4_HUMAN
0.9186	0.930844	Q15785	Mitochondrial import receptor subunit TOM34	TOM34_HUMAN
0.91864	0.93086	Q9UJZ1	Stomatin-like protein 2, mitochondrial	STML2_HUMAN
0.91885	0.930945	Q09161	Nuclear cap-binding protein subunit 1	NCBP1_HUMAN
0.91896	0.93099	Q9UBQ7	Glyoxylate reductase/hydroxypyruvate reductase	GRHPR_HUMAN
0.91908	0.931038	O43583	Density-regulated protein	DENR_HUMAN
0.91938	0.93116	P25705	ATP synthase subunit alpha, mitochondrial	ATPA_HUMAN
0.91951	0.931212	Q8TEM1	Nuclear pore membrane glycoprotein 210	PO210_HUMAN
0.91952	0.931216	Q9HCC0	Methylcrotonoyl-CoA carboxylase beta chain, mitochondrial	MCCB_HUMAN
0.9197	0.931288	Q9Y3L3	SH3 domain-binding protein 1	3BP1_HUMAN
0.91972	0.931296	Q9HA38	Zinc finger matrin-type protein 3	ZMAT3_HUMAN
0.91982	0.931337	O75306	NADH dehydrogenase [ubiquinone] iron-sulfur protein 2, mitochondrial	NDUS2_HUMAN
0.91989	0.931365	O14787	Transportin-2	TNPO2_HUMAN
0.91997	0.931397	Q969X6	Cirhin	CIR1A_HUMAN
0.92013	0.931461	P23396	40S ribosomal protein S3	RS3_HUMAN
0.92026	0.931513	Q92616	Translational activator GCN1	GCN1L_HUMAN
0.9203	0.931529	Q9H0P0	Cytosolic 5'-nucleotidase 3A	5NT3A_HUMAN
0.92063	0.93166	P82663	28S ribosomal protein S25, mitochondrial	RT25_HUMAN
0.92072	0.931696	Q9UMZ2	Synergin gamma	SYNRG_HUMAN
0.92083	0.93174	O75506	Heat shock factor-binding protein 1	HSBP1_HUMAN
0.92111	0.931851	Q9UN86	Ras GTPase-activating protein-binding protein 2	G3BP2_HUMAN
0.92124	0.931902	O43913	Origin recognition complex subunit 5	ORC5_HUMAN
0.92128	0.931918	Q8WUM4	Programmed cell death 6-interacting protein	PDC6I_HUMAN
0.92141	0.931969	P23588	Eukaryotic translation initiation factor 4B	IF4B_HUMAN
0.9215	0.932005	O14964	Hepatocyte growth factor-regulated tyrosine kinase substrate	HGS_HUMAN
0.92155	0.932025	Q15054	DNA polymerase delta subunit 3	DPOD3_HUMAN
0.92174	0.932099	P35813	Protein phosphatase 1A	PPM1A_HUMAN
0.92186	0.932146	Q8NC51	Plasminogen activator inhibitor 1 RNA-binding protein	PAIRB_HUMAN
0.92191	0.932166	Q9NX20	39S ribosomal protein L16, mitochondrial	RM16_HUMAN
0.92196	0.932186	P62829	60S ribosomal protein L23	RL23_HUMAN
0.92204	0.932217	Q8TB36	Ganglioside-induced differentiation-associated protein 1	GDAP1_HUMAN
0.92237	0.932346	Q01581	Hydroxymethylglutaryl-CoA synthase, cytoplasmic	HMCS1_HUMAN
0.92242	0.932366	P49750	YLP motif-containing protein 1	YLPM1_HUMAN
0.92253	0.932409	Q14254	Flotillin-2	FLOT2_HUMAN
0.92254	0.932412	P0C7P4;P47985	Putative cytochrome b-c1 complex subunit Rieske-like protein 1	UCRIL_HUMAN
0.92268	0.932467	Q3MHD2	Protein LSM12 homolog	LSM12_HUMAN
0.92279	0.93251	Q14677	Clathrin interactor 1	EPN4_HUMAN
0.92316	0.932653	Q9BT78	COP9 signalosome complex subunit 4	CSN4_HUMAN
0.92322	0.932677	Q9Y619	Mitochondrial ornithine transporter 1	ORNT1_HUMAN
0.9233	0.932707	P28799	Granulin-3	GRN_HUMAN
0.92355	0.932804	Q9UJY4	ADP-ribosylation factor-binding protein GGA2	GGA2_HUMAN
0.92364	0.932839	Q9Y535	DNA-directed RNA polymerase III subunit RPC8	RPC8_HUMAN
0.9237	0.932862	Q9H0D6	5'-3' exoribonuclease 2	XRN2_HUMAN
0.92376	0.932885	Q9NQ94	APOBEC1 complementation factor	A1CF_HUMAN
0.92407	0.933004	Q14126	Desmoglein-2	DSG2_HUMAN
0.92437	0.933119	Q9NZT2	Opioid growth factor receptor	OGFR_HUMAN
0.9245	0.933168	P47756	F-actin-capping protein subunit beta	CAPZB_HUMAN
0.92452	0.933176	O75531	Barrier-to-autointegration factor	BAF_HUMAN
0.92455	0.933187	Q14669	E3 ubiquitin-protein ligase TRIP12	TRIPC_HUMAN
0.92457	0.933195	P28838	Cytosol aminopeptidase	AMPL_HUMAN
0.9246	0.933207	Q14839	Chromodomain-helicase-DNA-binding protein 4	CHD4_HUMAN
0.9247	0.933245	P06737	Glycogen phosphorylase, liver form	PYGL_HUMAN
0.92478	0.933275	Q92979	Ribosomal RNA small subunit methyltransferase NEP1	NEP1_HUMAN
0.92501	0.933362	P35237	Serpin B6	SPB6_HUMAN
0.92512	0.933404	Q12846	Syntaxin-4	STX4_HUMAN
0.92513	0.933408	O75191	Xylulose kinase	XYLB_HUMAN
0.92523	0.933446	Q9Y375	Complex I intermediate-associated protein 30, mitochondrial	CIA30_HUMAN
0.92527	0.933461	P55735	Protein SEC13 homolog	SEC13_HUMAN
0.92549	0.933544	Q14671	Pumilio homolog 1	PUM1_HUMAN
0.92565	0.933605	P07954	Fumarate hydratase, mitochondrial	FUMH_HUMAN
0.9257	0.933623	Q9H2W6	39S ribosomal protein L46, mitochondrial	RM46_HUMAN
0.92579	0.933657	Q9BY32	Inosine triphosphate pyrophosphatase	ITPA_HUMAN
0.92583	0.933672	Q99459	Cell division cycle 5-like protein	CDC5L_HUMAN
0.9259	0.933699	Q9Y3I0	tRNA-splicing ligase RtcB homolog	RTCB_HUMAN
0.92599	0.933732	O95477	ATP-binding cassette sub-family A member 1	ABCA1_HUMAN
0.926	0.933736	Q99848	Probable rRNA-processing protein EBP2	EBP2_HUMAN
0.92621	0.933815	O60547	GDP-mannose 4,6 dehydratase	GMDS_HUMAN
0.92626	0.933834	Q9UI26	Importin-11	IPO11_HUMAN
0.9265	0.933924	O95822	Malonyl-CoA decarboxylase, mitochondrial	DCMC_HUMAN
0.92662	0.933968	Q9UJV9	Probable ATP-dependent RNA helicase DDX41	DDX41_HUMAN
0.9268	0.934035	Q13049	E3 ubiquitin-protein ligase TRIM32	TRI32_HUMAN
0.92685	0.934054	P54709	Sodium/potassium-transporting ATPase subunit beta-3	AT1B3_HUMAN
0.92692	0.93408	P51149	Ras-related protein Rab-7a	RAB7A_HUMAN
0.92696	0.934095	P36969	Phospholipid hydroperoxide glutathione peroxidase, mitochondrial	GPX4_HUMAN
0.92704	0.934125	P12931	Proto-oncogene tyrosine-protein kinase Src	SRC_HUMAN
0.92706	0.934132	Q13795	ADP-ribosylation factor-related protein 1	ARFRP_HUMAN
0.92715	0.934165	Q86WB0	Nuclear-interacting partner of ALK	NIPA_HUMAN
0.92745	0.934277	Q13426	DNA repair protein XRCC4	XRCC4_HUMAN
0.92759	0.934328	Q9P2R3	Ankyrin repeat and FYVE domain-containing protein 1	ANFY1_HUMAN
0.92764	0.934347	Q9Y262	Eukaryotic translation initiation factor 3 subunit L	EIF3L_HUMAN
0.92782	0.934413	Q8IWB7	WD repeat and FYVE domain-containing protein 1	WDFY1_HUMAN
0.92787	0.934432	Q6PJG6	BRCA1-associated ATM activator 1	BRAT1_HUMAN
0.92794	0.934457	Q9Y2W1	Thyroid hormone receptor-associated protein 3	TR150_HUMAN
0.92796	0.934465	Q9H9C1	Spermatogenesis-defective protein 39 homolog	SPE39_HUMAN
0.92821	0.934557	Q96IX5	Up-regulated during skeletal muscle growth protein 5	USMG5_HUMAN
0.92831	0.934593	P34897	Serine hydroxymethyltransferase, mitochondrial	GLYM_HUMAN
0.9284	0.934626	P04844	Dolichyl-diphosphooligosaccharide--protein glycosyltransferase subunit 2	RPN2_HUMAN
0.9285	0.934663	P00441	Superoxide dismutase [Cu-Zn]	SODC_HUMAN
0.92857	0.934688	Q92733	Proline-rich protein PRCC	PRCC_HUMAN
0.92879	0.934769	Q9BW85	Coiled-coil domain-containing protein 94	CCD94_HUMAN
0.92882	0.93478	P14550	Alcohol dehydrogenase [NADP(+)]	AK1A1_HUMAN
0.92902	0.934852	O75822	Eukaryotic translation initiation factor 3 subunit J	EIF3J_HUMAN
0.92906	0.934867	P78536	Disintegrin and metalloproteinase domain-containing protein 17	ADA17_HUMAN
0.92929	0.93495	P09382	Galectin-1	LEG1_HUMAN
0.92974	0.935113	O96028	Histone-lysine N-methyltransferase NSD2	NSD2_HUMAN
0.92977	0.935124	Q29RF7	Sister chromatid cohesion protein PDS5 homolog A	PDS5A_HUMAN
0.9299	0.935171	Q70UQ0	Inhibitor of nuclear factor kappa-B kinase-interacting protein	IKIP_HUMAN
0.9302	0.935279	Q9Y294	Histone chaperone ASF1A	ASF1A_HUMAN
0.93051	0.93539	Q96ME1	F-box/LRR-repeat protein 18	FXL18_HUMAN
0.93065	0.93544	Q12769	Nuclear pore complex protein Nup160	NU160_HUMAN
0.93074	0.935472	P31150	Rab GDP dissociation inhibitor alpha	GDIA_HUMAN
0.93079	0.93549	Q7Z6M1	Rab9 effector protein with kelch motifs	RABEK_HUMAN
0.93117	0.935625	Q96PV6	Leukocyte receptor cluster member 8	LENG8_HUMAN
0.93123	0.935647	O15031	Plexin-B2	PLXB2_HUMAN
0.9313	0.935671	P78527	DNA-dependent protein kinase catalytic subunit	PRKDC_HUMAN
0.93142	0.935714	Q8TAQ2	SWI/SNF complex subunit SMARCC2	SMRC2_HUMAN
0.9315	0.935742	Q99460	26S proteasome non-ATPase regulatory subunit 1	PSMD1_HUMAN
0.93171	0.935817	P14678;P63162	Small nuclear ribonucleoprotein-associated proteins B and B'	RSMB_HUMAN
0.93178	0.935841	P21695	Glycerol-3-phosphate dehydrogenase [NAD(+)], cytoplasmic	GPDA_HUMAN
0.93189	0.93588	Q9NVS9	Pyridoxine-5'-phosphate oxidase	PNPO_HUMAN
0.93191	0.935887	Q7Z3K3	Pogo transposable element with ZNF domain	POGZ_HUMAN
0.932	0.935919	Q15800	Methylsterol monooxygenase 1	MSMO1_HUMAN
0.93224	0.936003	Q92890	Ubiquitin fusion degradation protein 1 homolog	UFD1_HUMAN
0.93228	0.936018	Q8IXK0	Polyhomeotic-like protein 2	PHC2_HUMAN
0.93246	0.936081	P00387	NADH-cytochrome b5 reductase 3	NB5R3_HUMAN
0.93259	0.936126	Q14651	Plastin-1	PLSI_HUMAN
0.93265	0.936147	Q13838	Spliceosome RNA helicase DDX39B	DX39B_HUMAN
0.93266	0.936151	O75116	Rho-associated protein kinase 2	ROCK2_HUMAN
0.93271	0.936168	Q9NZL4	Hsp70-binding protein 1	HPBP1_HUMAN
0.93273	0.936175	Q9H3G5	Probable serine carboxypeptidase CPVL	CPVL_HUMAN
0.93279	0.936196	Q96BW9	Mitochondrial translocator assembly and maintenance protein 41 homolog	TAM41_HUMAN
0.93281	0.936203	Q07866	Kinesin light chain 1	KLC1_HUMAN
0.93292	0.936242	P31689	DnaJ homolog subfamily A member 1	DNJA1_HUMAN
0.93303	0.93628	O14744	Protein arginine N-methyltransferase 5	ANM5_HUMAN
0.93305	0.936287	Q9Y4P3	Transducin beta-like protein 2	TBL2_HUMAN
0.93307	0.936294	Q07021	Complement component 1 Q subcomponent-binding protein, mitochondrial	C1QBP_HUMAN
0.93314	0.936318	P35268	60S ribosomal protein L22	RL22_HUMAN
0.93315	0.936322	Q8NEU8	DCC-interacting protein 13-beta	DP13B_HUMAN
0.93318	0.936332	P04424	Argininosuccinate lyase	ARLY_HUMAN
0.93337	0.936398	Q6NYC8	Phostensin	PPR18_HUMAN
0.93354	0.936457	P02786	Transferrin receptor protein 1, serum form	TFR1_HUMAN
0.93385	0.936565	P05161	Ubiquitin-like protein ISG15	ISG15_HUMAN
0.93406	0.936637	Q9NWU1	3-oxoacyl-[acyl-carrier-protein] synthase, mitochondrial	OXSM_HUMAN
0.9341	0.936651	Q9NU22	Midasin	MDN1_HUMAN
0.93426	0.936706	Q03001	Dystonin	DYST_HUMAN
0.9343	0.93672	P18669;Q8N0Y7	Phosphoglycerate mutase 1	PGAM1_HUMAN
0.93448	0.936781	Q92696	Geranylgeranyl transferase type-2 subunit alpha	PGTA_HUMAN
0.93455	0.936805	O75521	Enoyl-CoA delta isomerase 2, mitochondrial	ECI2_HUMAN
0.93459	0.936819	Q9UL03	Integrator complex subunit 6	INT6_HUMAN
0.93471	0.93686	Q9NQH7	Probable Xaa-Pro aminopeptidase 3	XPP3_HUMAN
0.93475	0.936874	P62910	60S ribosomal protein L32	RL32_HUMAN
0.93496	0.936946	Q9H9Q2	COP9 signalosome complex subunit 7b	CSN7B_HUMAN
0.93504	0.936973	P02765	Alpha-2-HS-glycoprotein chain B	FETUA_HUMAN
0.9353	0.937062	Q14151	Scaffold attachment factor B2	SAFB2_HUMAN
0.93571	0.937201	Q53EL6	Programmed cell death protein 4	PDCD4_HUMAN
0.93578	0.937225	P38435	Vitamin K-dependent gamma-carboxylase	VKGC_HUMAN
0.93583	0.937242	O75534	Cold shock domain-containing protein E1	CSDE1_HUMAN
0.93598	0.937292	Q9BXS5	AP-1 complex subunit mu-1	AP1M1_HUMAN
0.93601	0.937302	Q14789	Golgin subfamily B member 1	GOGB1_HUMAN
0.93602	0.937306	P10809	60 kDa heat shock protein, mitochondrial	CH60_HUMAN
0.93606	0.937319	Q99590	Protein SCAF11	SCAFB_HUMAN
0.93624	0.93738	A0AVT1	Ubiquitin-like modifier-activating enzyme 6	UBA6_HUMAN
0.93625	0.937383	P30153	Serine/threonine-protein phosphatase 2A 65 kDa regulatory subunit A alpha isoform	2AAA_HUMAN
0.93626	0.937387	Q96JB5	CDK5 regulatory subunit-associated protein 3	CK5P3_HUMAN
0.93649	0.937464	Q9Y2L1	Exosome complex exonuclease RRP44	RRP44_HUMAN
0.93664	0.937514	Q99700	Ataxin-2	ATX2_HUMAN
0.93671	0.937538	O96005	Cleft lip and palate transmembrane protein 1	CLPT1_HUMAN
0.93706	0.937655	Q96I25	Splicing factor 45	SPF45_HUMAN
0.93714	0.937682	Q68E01	Integrator complex subunit 3	INT3_HUMAN
0.9372	0.937702	P17931	Galectin-3	LEG3_HUMAN
0.9376	0.937835	P17096	High mobility group protein HMG-I/HMG-Y	HMGA1_HUMAN
0.93767	0.937858	P46019	Phosphorylase b kinase regulatory subunit alpha, liver isoform	KPB2_HUMAN
0.93776	0.937888	Q14847	LIM and SH3 domain protein 1	LASP1_HUMAN
0.93791	0.937938	Q9Y291	28S ribosomal protein S33, mitochondrial	RT33_HUMAN
0.93792	0.937941	Q14697	Neutral alpha-glucosidase AB	GANAB_HUMAN
0.9382	0.938034	P36915	Guanine nucleotide-binding protein-like 1	GNL1_HUMAN
0.93829	0.938063	Q13485	Mothers against decapentaplegic homolog 4	SMAD4_HUMAN
0.93838	0.938093	Q9H4A4	Aminopeptidase B	AMPB_HUMAN
0.93868	0.938192	Q9NVX2	Notchless protein homolog 1	NLE1_HUMAN
0.93886	0.938251	Q14157	Ubiquitin-associated protein 2-like	UBP2L_HUMAN
0.93888	0.938257	Q15369	Transcription elongation factor B polypeptide 1	ELOC_HUMAN
0.93914	0.938342	Q9UQB8	Brain-specific angiogenesis inhibitor 1-associated protein 2	BAIP2_HUMAN
0.93926	0.938381	P42285	Superkiller viralicidic activity 2-like 2	SK2L2_HUMAN
0.93932	0.938401	P62424	60S ribosomal protein L7a	RL7A_HUMAN
0.93938	0.938421	Q14247	Src substrate cortactin	SRC8_HUMAN
0.93938	0.938421	Q562R1	Beta-actin-like protein 2	ACTBL_HUMAN
0.9394	0.938427	Q8WUP2	Filamin-binding LIM protein 1	FBLI1_HUMAN
0.93944	0.93844	P35998	26S protease regulatory subunit 7	PRS7_HUMAN
0.93985	0.938573	Q4G0J3	La-related protein 7	LARP7_HUMAN
0.93996	0.938609	Q32MZ4	Leucine-rich repeat flightless-interacting protein 1	LRRF1_HUMAN
0.94003	0.938632	Q71RC2	La-related protein 4	LARP4_HUMAN
0.94013	0.938664	Q16531	DNA damage-binding protein 1	DDB1_HUMAN
0.94018	0.93868	Q15554	Telomeric repeat-binding factor 2	TERF2_HUMAN
0.94052	0.93879	P40227	T-complex protein 1 subunit zeta	TCPZ_HUMAN
0.94061	0.938819	P51116	Fragile X mental retardation syndrome-related protein 2	FXR2_HUMAN
0.94074	0.938861	Q92968	Peroxisomal membrane protein PEX13	PEX13_HUMAN
0.94093	0.938922	Q01831	DNA repair protein complementing XP-C cells	XPC_HUMAN
0.94095	0.938928	Q08378	Golgin subfamily A member 3	GOGA3_HUMAN
0.94099	0.938941	O75891	Cytosolic 10-formyltetrahydrofolate dehydrogenase	AL1L1_HUMAN
0.94109	0.938973	Q9NZB2	Constitutive coactivator of PPAR-gamma-like protein 1	F120A_HUMAN
0.94143	0.939082	O75319	RNA/RNP complex-1-interacting phosphatase	DUS11_HUMAN
0.94151	0.939107	Q9BZE1	39S ribosomal protein L37, mitochondrial	RM37_HUMAN
0.94167	0.939158	Q6P2I3;Q96GK7	Fumarylacetoacetate hydrolase domain-containing protein 2B	FAH2B_HUMAN
0.94232	0.939365	O43242	26S proteasome non-ATPase regulatory subunit 3	PSMD3_HUMAN
0.94234	0.939371	P62888	60S ribosomal protein L30	RL30_HUMAN
0.94241	0.939393	P43243	Matrin-3	MATR3_HUMAN
0.94257	0.939443	Q9Y6N1	Cytochrome c oxidase assembly protein COX11, mitochondrial	COX11_HUMAN
0.94271	0.939488	O15143	Actin-related protein 2/3 complex subunit 1B	ARC1B_HUMAN
0.94278	0.93951	Q96MW1	Coiled-coil domain-containing protein 43	CCD43_HUMAN
0.94294	0.93956	Q13185	Chromobox protein homolog 3	CBX3_HUMAN
0.94297	0.939569	Q9BTW9	Tubulin-specific chaperone D	TBCD_HUMAN
0.94325	0.939657	P35613	Basigin	BASI_HUMAN
0.94327	0.939663	P63167	Dynein light chain 1, cytoplasmic	DYL1_HUMAN
0.94327	0.939663	Q9NVH6	Trimethyllysine dioxygenase, mitochondrial	TMLH_HUMAN
0.94362	0.939773	Q15386	Ubiquitin-protein ligase E3C	UBE3C_HUMAN
0.94377	0.93982	P05198	Eukaryotic translation initiation factor 2 subunit 1	IF2A_HUMAN
0.94435	0.94	Q93099	Homogentisate 1,2-dioxygenase	HGD_HUMAN
0.94451	0.940049	Q8WUM0	Nuclear pore complex protein Nup133	NU133_HUMAN
0.94452	0.940052	O94880	PHD finger protein 14	PHF14_HUMAN
0.94456	0.940065	O75153	Clustered mitochondria protein homolog	CLU_HUMAN
0.94463	0.940086	P78406	mRNA export factor	RAE1L_HUMAN
0.94465	0.940092	P63104	14-3-3 protein zeta/delta	1433Z_HUMAN
0.94465	0.940092	Q9NV06	DDB1- and CUL4-associated factor 13	DCA13_HUMAN
0.94472	0.940114	P13693	Translationally-controlled tumor protein	TCTP_HUMAN
0.94473	0.940117	P60842	Eukaryotic initiation factor 4A-I	IF4A1_HUMAN
0.94474	0.94012	Q9Y5A9	YTH domain-containing family protein 2	YTHD2_HUMAN
0.94513	0.94024	P61163	Alpha-centractin	ACTZ_HUMAN
0.9452	0.940262	Q8WVM0	Dimethyladenosine transferase 1, mitochondrial	TFB1M_HUMAN
0.94546	0.940341	Q13347	Eukaryotic translation initiation factor 3 subunit I	EIF3I_HUMAN
0.94551	0.940357	O00170	AH receptor-interacting protein	AIP_HUMAN
0.94593	0.940485	Q8IVS2	Malonyl-CoA-acyl carrier protein transacylase, mitochondrial	FABD_HUMAN
0.94627	0.940588	O95793	Double-stranded RNA-binding protein Staufen homolog 1	STAU1_HUMAN
0.94628	0.940591	P10606	Cytochrome c oxidase subunit 5B, mitochondrial	COX5B_HUMAN
0.94629	0.940594	Q9HC07	Transmembrane protein 165	TM165_HUMAN
0.94634	0.940609	Q9BWD1	Acetyl-CoA acetyltransferase, cytosolic	THIC_HUMAN
0.94641	0.940631	Q9BT17	Mitochondrial ribosome-associated GTPase 1	MTG1_HUMAN
0.94644	0.94064	Q9UBV2	Protein sel-1 homolog 1	SE1L1_HUMAN
0.9467	0.940718	Q32P28	Prolyl 3-hydroxylase 1	P3H1_HUMAN
0.94671	0.940721	P35232	Prohibitin	PHB_HUMAN
0.94681	0.940752	Q9Y232	Chromodomain Y-like protein	CDYL1_HUMAN
0.94705	0.940824	P18621	60S ribosomal protein L17	RL17_HUMAN
0.94722	0.940875	Q9H3U1	Protein unc-45 homolog A	UN45A_HUMAN
0.94725	0.940884	Q14166	Tubulin--tyrosine ligase-like protein 12	TTL12_HUMAN
0.94733	0.940908	Q7L0Y3	Mitochondrial ribonuclease P protein 1	MRRP1_HUMAN
0.94745	0.940944	Q9H1K1	Iron-sulfur cluster assembly enzyme ISCU, mitochondrial	ISCU_HUMAN
0.94782	0.941055	Q9BQE5	Apolipoprotein L2	APOL2_HUMAN
0.94789	0.941076	P09661	U2 small nuclear ribonucleoprotein A'	RU2A_HUMAN
0.94797	0.9411	O00231	26S proteasome non-ATPase regulatory subunit 11	PSD11_HUMAN
0.94799	0.941105	A5YKK6	CCR4-NOT transcription complex subunit 1	CNOT1_HUMAN
0.94825	0.941183	Q9Y6N7	Roundabout homolog 1	ROBO1_HUMAN
0.94835	0.941213	Q8NEB9	Phosphatidylinositol 3-kinase catalytic subunit type 3	PK3C3_HUMAN
0.94837	0.941219	Q9BTE7	DCN1-like protein 5	DCNL5_HUMAN
0.94841	0.94123	Q6NVY1	3-hydroxyisobutyryl-CoA hydrolase, mitochondrial	HIBCH_HUMAN
0.94842	0.941233	O15371	Eukaryotic translation initiation factor 3 subunit D	EIF3D_HUMAN
0.94842	0.941233	Q9UEW8	STE20/SPS1-related proline-alanine-rich protein kinase	STK39_HUMAN
0.94846	0.941245	P15559	NAD(P)H dehydrogenase [quinone] 1	NQO1_HUMAN
0.94867	0.941307	P17050	Alpha-N-acetylgalactosaminidase	NAGAB_HUMAN
0.94878	0.94134	P21964	Catechol O-methyltransferase	COMT_HUMAN
0.94897	0.941396	Q96T51	RUN and FYVE domain-containing protein 1	RUFY1_HUMAN
0.94957	0.941573	P60604	Ubiquitin-conjugating enzyme E2 G2	UB2G2_HUMAN
0.9497	0.941611	Q16795	NADH dehydrogenase [ubiquinone] 1 alpha subcomplex subunit 9, mitochondrial	NDUA9_HUMAN
0.9497	0.941611	Q9Y3P9	Rab GTPase-activating protein 1	RBGP1_HUMAN
0.94998	0.941693	Q9Y2S0	DNA-directed RNA polymerases I and III subunit RPAC2	RPAC2_HUMAN
0.95005	0.941713	P22681	E3 ubiquitin-protein ligase CBL	CBL_HUMAN
0.9502	0.941757	P19387	DNA-directed RNA polymerase II subunit RPB3	RPB3_HUMAN
0.95022	0.941763	P22626	Heterogeneous nuclear ribonucleoproteins A2/B1	ROA2_HUMAN
0.95042	0.941821	Q99541	Perilipin-2	PLIN2_HUMAN
0.95059	0.94187	Q8TEB1	DDB1- and CUL4-associated factor 11	DCA11_HUMAN
0.95059	0.94187	Q9H993	UPF0364 protein C6orf211	CF211_HUMAN
0.95061	0.941876	Q15276	Rab GTPase-binding effector protein 1	RABE1_HUMAN
0.95062	0.941879	Q7Z739	YTH domain-containing family protein 3	YTHD3_HUMAN
0.95074	0.941914	P19823	Inter-alpha-trypsin inhibitor heavy chain H2	ITIH2_HUMAN
0.95076	0.94192	P31146	Coronin-1A	COR1A_HUMAN
0.95084	0.941943	P62081	40S ribosomal protein S7	RS7_HUMAN
0.95092	0.941966	Q14318	Peptidyl-prolyl cis-trans isomerase FKBP8	FKBP8_HUMAN
0.9512	0.942047	P23677	Inositol-trisphosphate 3-kinase A	IP3KA_HUMAN
0.95122	0.942053	P00374	Dihydrofolate reductase	DYR_HUMAN
0.95125	0.942061	Q15427	Splicing factor 3B subunit 4	SF3B4_HUMAN
0.9514	0.942104	O75818	Ribonuclease P protein subunit p40	RPP40_HUMAN
0.95163	0.942171	Q15393	Splicing factor 3B subunit 3	SF3B3_HUMAN
0.95182	0.942225	P20585	DNA mismatch repair protein Msh3	MSH3_HUMAN
0.952	0.942277	Q9H583	HEAT repeat-containing protein 1, N-terminally processed	HEAT1_HUMAN
0.95202	0.942282	Q9NZZ3	Charged multivesicular body protein 5	CHMP5_HUMAN
0.95207	0.942297	P16455	Methylated-DNA--protein-cysteine methyltransferase	MGMT_HUMAN
0.95213	0.942314	P48444	Coatomer subunit delta	COPD_HUMAN
0.95214	0.942317	P83436	Conserved oligomeric Golgi complex subunit 7	COG7_HUMAN
0.95221	0.942337	O43674	NADH dehydrogenase [ubiquinone] 1 beta subcomplex subunit 5, mitochondrial	NDUB5_HUMAN
0.95241	0.942394	Q9Y697	Cysteine desulfurase, mitochondrial	NFS1_HUMAN
0.95251	0.942422	P46779	60S ribosomal protein L28	RL28_HUMAN
0.95265	0.942462	Q93034	Cullin-5	CUL5_HUMAN
0.95273	0.942485	P54278	Mismatch repair endonuclease PMS2	PMS2_HUMAN
0.95291	0.942536	P35637	RNA-binding protein FUS	FUS_HUMAN
0.95292	0.942539	O60313	Dynamin-like 120 kDa protein, mitochondrial	OPA1_HUMAN
0.95301	0.942564	Q5VTR2	E3 ubiquitin-protein ligase BRE1A	BRE1A_HUMAN
0.95318	0.942612	O95479	GDH/6PGL endoplasmic bifunctional protein	G6PE_HUMAN
0.95319	0.942615	Q14562	ATP-dependent RNA helicase DHX8	DHX8_HUMAN
0.95322	0.942624	P07437	Tubulin beta chain	TBB5_HUMAN
0.9533	0.942646	Q99747	Gamma-soluble NSF attachment protein	SNAG_HUMAN
0.95348	0.942697	Q9Y221	60S ribosome subunit biogenesis protein NIP7 homolog	NIP7_HUMAN
0.95361	0.942734	Q14498	RNA-binding protein 39	RBM39_HUMAN
0.95369	0.942756	Q86V21	Acetoacetyl-CoA synthetase	AACS_HUMAN
0.9537	0.942759	O14828	Secretory carrier-associated membrane protein 3	SCAM3_HUMAN
0.95376	0.942776	O43148	mRNA cap guanine-N7 methyltransferase	MCES_HUMAN
0.95376	0.942776	P46063	ATP-dependent DNA helicase Q1	RECQ1_HUMAN
0.95377	0.942778	P62847	40S ribosomal protein S24	RS24_HUMAN
0.95389	0.942812	Q04837	Single-stranded DNA-binding protein, mitochondrial	SSBP_HUMAN
0.95402	0.942849	Q01433	AMP deaminase 2	AMPD2_HUMAN
0.95404	0.942854	Q00403	Transcription initiation factor IIB	TF2B_HUMAN
0.95407	0.942863	Q8WUD4	Coiled-coil domain-containing protein 12	CCD12_HUMAN
0.95414	0.942882	Q12888	Tumor suppressor p53-binding protein 1	TP53B_HUMAN
0.95432	0.942933	P11142	Heat shock cognate 71 kDa protein	HSP7C_HUMAN
0.95439	0.942952	Q9Y2R0	Cytochrome c oxidase assembly factor 3 homolog, mitochondrial	COA3_HUMAN
0.95455	0.942997	P01111	GTPase NRas	RASN_HUMAN
0.95455	0.942997	Q06265	Exosome complex component RRP45	EXOS9_HUMAN
0.95466	0.943027	Q15008	26S proteasome non-ATPase regulatory subunit 6	PSMD6_HUMAN
0.95471	0.943041	Q08J23	tRNA (cytosine(34)-C(5))-methyltransferase	NSUN2_HUMAN
0.95471	0.943041	Q9NP79	Vacuolar protein sorting-associated protein VTA1 homolog	VTA1_HUMAN
0.95476	0.943055	Q99497	Protein DJ-1	PARK7_HUMAN
0.95483	0.943075	Q9H0R6	Glutamyl-tRNA(Gln) amidotransferase subunit A, mitochondrial	GATA_HUMAN
0.9549	0.943094	O75718	Cartilage-associated protein	CRTAP_HUMAN
0.95525	0.943191	P33527	Multidrug resistance-associated protein 1	MRP1_HUMAN
0.95531	0.943208	P30876	DNA-directed RNA polymerase II subunit RPB2	RPB2_HUMAN
0.95538	0.943227	Q7Z7K0	COX assembly mitochondrial protein homolog	COXM1_HUMAN
0.9554	0.943233	O95425	Supervillin	SVIL_HUMAN
0.95545	0.943247	Q07955	Serine/arginine-rich splicing factor 1	SRSF1_HUMAN
0.95547	0.943252	Q9Y224	UPF0568 protein C14orf166	CN166_HUMAN
0.95554	0.943271	Q96IJ6	Mannose-1-phosphate guanyltransferase alpha	GMPPA_HUMAN
0.95555	0.943274	Q9NR50	Translation initiation factor eIF-2B subunit gamma	EI2BG_HUMAN
0.95558	0.943282	Q9Y618	Nuclear receptor corepressor 2	NCOR2_HUMAN
0.95577	0.943335	Q9NW13	RNA-binding protein 28	RBM28_HUMAN
0.95578	0.943337	Q92989	Polyribonucleotide 5'-hydroxyl-kinase Clp1	CLP1_HUMAN
0.95581	0.943346	Q9UBP6	tRNA (guanine-N(7)-)-methyltransferase	TRMB_HUMAN
0.95592	0.943376	A6NJ78;P0C7V9	Probable methyltransferase-like protein 15	MET15_HUMAN
0.95594	0.943382	Q9H3H3	UPF0696 protein C11orf68	CK068_HUMAN
0.95614	0.943436	P52701	DNA mismatch repair protein Msh6	MSH6_HUMAN
0.95624	0.943464	P36776	Lon protease homolog, mitochondrial	LONM_HUMAN
0.95645	0.943521	Q9NPJ3	Acyl-coenzyme A thioesterase 13	ACO13_HUMAN
0.95646	0.943524	P43686	26S protease regulatory subunit 6B	PRS6B_HUMAN
0.95647	0.943527	O15355	Protein phosphatase 1G	PPM1G_HUMAN
0.95653	0.943543	P68431;P84243;Q16695;Q71DI3;Q6NXT2	Histone H3.1	H31_HUMAN
0.95656	0.943551	Q8N4Q1	Mitochondrial intermembrane space import and assembly protein 40	MIA40_HUMAN
0.95673	0.943598	Q9NRY5	Protein FAM114A2	F1142_HUMAN
0.9568	0.943617	Q9BY44	Eukaryotic translation initiation factor 2A, N-terminally processed	EIF2A_HUMAN
0.95701	0.943674	P55157	Microsomal triglyceride transfer protein large subunit	MTP_HUMAN
0.95706	0.943688	Q9BZZ5	Apoptosis inhibitor 5	API5_HUMAN
0.95759	0.943831	O75569	Interferon-inducible double-stranded RNA-dependent protein kinase activator A	PRKRA_HUMAN
0.95761	0.943837	Q13685	Angio-associated migratory cell protein	AAMP_HUMAN
0.95788	0.943909	P04075	Fructose-bisphosphate aldolase A	ALDOA_HUMAN
0.95792	0.94392	Q9Y6I4	Ubiquitin carboxyl-terminal hydrolase 3	UBP3_HUMAN
0.95793	0.943923	P24386	Rab proteins geranylgeranyltransferase component A 1	RAE1_HUMAN
0.95803	0.94395	P35606	Coatomer subunit beta'	COPB2_HUMAN
0.95821	0.943998	O75323	Protein NipSnap homolog 2	NIPS2_HUMAN
0.95831	0.944025	Q9UJX5	Anaphase-promoting complex subunit 4	APC4_HUMAN
0.95852	0.944081	Q9Y646	Carboxypeptidase Q	CBPQ_HUMAN
0.95862	0.944108	P49257	Protein ERGIC-53	LMAN1_HUMAN
0.95868	0.944124	Q96HW7	Integrator complex subunit 4	INT4_HUMAN
0.95884	0.944167	O43504	Ragulator complex protein LAMTOR5	LTOR5_HUMAN
0.95888	0.944178	Q14011	Cold-inducible RNA-binding protein	CIRBP_HUMAN
0.95895	0.944196	P28070	Proteasome subunit beta type-4	PSB4_HUMAN
0.95895	0.944196	P52756	RNA-binding protein 5	RBM5_HUMAN
0.95905	0.944223	Q4G0F5	Vacuolar protein sorting-associated protein 26B	VP26B_HUMAN
0.95907	0.944228	P06865	Beta-hexosaminidase subunit alpha	HEXA_HUMAN
0.95916	0.944252	Q7L576	Cytoplasmic FMR1-interacting protein 1	CYFP1_HUMAN
0.95941	0.944319	Q9NPH2	Inositol-3-phosphate synthase 1	INO1_HUMAN
0.95954	0.944353	Q9UNX4	WD repeat-containing protein 3	WDR3_HUMAN
0.95962	0.944374	Q16595	Frataxin(56-210)	FRDA_HUMAN
0.95962	0.944374	Q6IA86	Elongator complex protein 2	ELP2_HUMAN
0.9598	0.944422	P22087	rRNA 2'-O-methyltransferase fibrillarin	FBRL_HUMAN
0.9599	0.944448	P61923	Coatomer subunit zeta-1	COPZ1_HUMAN
0.95992	0.944453	Q99575	Ribonucleases P/MRP protein subunit POP1	POP1_HUMAN
0.96024	0.944538	P46777	60S ribosomal protein L5	RL5_HUMAN
0.96041	0.944582	O00303	Eukaryotic translation initiation factor 3 subunit F	EIF3F_HUMAN
0.9605	0.944606	Q8IWE2	Protein NOXP20	NXP20_HUMAN
0.96099	0.944734	Q96GX9	Methylthioribulose-1-phosphate dehydratase	MTNB_HUMAN
0.96101	0.94474	Q7Z6M4	mTERF domain-containing protein 2	MTER2_HUMAN
0.96103	0.944745	P13804	Electron transfer flavoprotein subunit alpha, mitochondrial	ETFA_HUMAN
0.96114	0.944774	Q92598	Heat shock protein 105 kDa	HS105_HUMAN
0.96143	0.944849	Q92945	Far upstream element-binding protein 2	FUBP2_HUMAN
0.96162	0.944898	P40855	Peroxisomal biogenesis factor 19	PEX19_HUMAN
0.96162	0.944898	Q6JQN1	Acyl-CoA dehydrogenase family member 10	ACD10_HUMAN
0.96186	0.944961	P61225	Ras-related protein Rap-2b	RAP2B_HUMAN
0.96189	0.944968	O43818	U3 small nucleolar RNA-interacting protein 2	U3IP2_HUMAN
0.96195	0.944984	Q14914	Prostaglandin reductase 1	PTGR1_HUMAN
0.96224	0.945059	P29144	Tripeptidyl-peptidase 2	TPP2_HUMAN
0.96238	0.945095	Q92896	Golgi apparatus protein 1	GSLG1_HUMAN
0.96269	0.945174	P07305	Histone H1.0	H10_HUMAN
0.96272	0.945182	O95071	E3 ubiquitin-protein ligase UBR5	UBR5_HUMAN
0.9628	0.945203	O94874	E3 UFM1-protein ligase 1	UFL1_HUMAN
0.96286	0.945218	P50395	Rab GDP dissociation inhibitor beta	GDIB_HUMAN
0.96289	0.945226	P05154	Plasma serine protease inhibitor	IPSP_HUMAN
0.96296	0.945244	Q10713	Mitochondrial-processing peptidase subunit alpha	MPPA_HUMAN
0.96311	0.945282	Q96SI9	Spermatid perinuclear RNA-binding protein	STRBP_HUMAN
0.96313	0.945287	P42025	Beta-centractin	ACTY_HUMAN
0.96325	0.945318	P78347	General transcription factor II-I	GTF2I_HUMAN
0.96327	0.945323	P46527	Cyclin-dependent kinase inhibitor 1B	CDN1B_HUMAN
0.96335	0.945343	Q96RS6	NudC domain-containing protein 1	NUDC1_HUMAN
0.96337	0.945348	Q04917	14-3-3 protein eta	1433F_HUMAN
0.96365	0.94542	O76071	Probable cytosolic iron-sulfur protein assembly protein CIAO1	CIAO1_HUMAN
0.9641	0.945534	Q7Z2K6	Endoplasmic reticulum metallopeptidase 1	ERMP1_HUMAN
0.9642	0.945559	O94763	Unconventional prefoldin RPB5 interactor 1	RMP_HUMAN
0.9643	0.945584	P15924	Desmoplakin	DESP_HUMAN
0.96466	0.945675	Q8N1Q1	Carbonic anhydrase 13	CAH13_HUMAN
0.96476	0.9457	Q86Y39	NADH dehydrogenase [ubiquinone] 1 alpha subcomplex subunit 11	NDUAB_HUMAN
0.96479	0.945708	Q9H2H8	Peptidyl-prolyl cis-trans isomerase-like 3	PPIL3_HUMAN
0.96492	0.945741	Q9NVV4	Poly(A) RNA polymerase, mitochondrial	PAPD1_HUMAN
0.96498	0.945756	Q16204	Coiled-coil domain-containing protein 6	CCDC6_HUMAN
0.96508	0.945781	Q9UKF6	Cleavage and polyadenylation specificity factor subunit 3	CPSF3_HUMAN
0.96517	0.945803	Q8WWM7	Ataxin-2-like protein	ATX2L_HUMAN
0.96553	0.945893	A0FGR8	Extended synaptotagmin-2	ESYT2_HUMAN
0.9656	0.945911	P31947	14-3-3 protein sigma	1433S_HUMAN
0.9657	0.945936	Q8WYQ5	Microprocessor complex subunit DGCR8	DGCR8_HUMAN
0.96572	0.94594	Q86VM9	Zinc finger CCCH domain-containing protein 18	ZCH18_HUMAN
0.96576	0.94595	Q6P587	Acylpyruvase FAHD1, mitochondrial	FAHD1_HUMAN
0.96592	0.94599	P07237	Protein disulfide-isomerase	PDIA1_HUMAN
0.96594	0.945995	Q9NTX5	Ethylmalonyl-CoA decarboxylase	ECHD1_HUMAN
0.96595	0.945998	P30419	Glycylpeptide N-tetradecanoyltransferase 1	NMT1_HUMAN
0.96597	0.946003	A4D1E9	GTP-binding protein 10	GTPBA_HUMAN
0.96601	0.946013	O00743	Serine/threonine-protein phosphatase 6 catalytic subunit	PPP6_HUMAN
0.96631	0.946087	O76031	ATP-dependent Clp protease ATP-binding subunit clpX-like, mitochondrial	CLPX_HUMAN
0.96633	0.946092	Q9Y4P8	WD repeat domain phosphoinositide-interacting protein 2	WIPI2_HUMAN
0.96642	0.946114	P54136	Arginine--tRNA ligase, cytoplasmic	SYRC_HUMAN
0.96668	0.946178	Q12931	Heat shock protein 75 kDa, mitochondrial	TRAP1_HUMAN
0.96697	0.94625	Q12972	Activator of RNA decay	PP1R8_HUMAN
0.96702	0.946262	Q9UMS4	Pre-mRNA-processing factor 19	PRP19_HUMAN
0.9671	0.946282	Q8N766	ER membrane protein complex subunit 1	EMC1_HUMAN
0.96711	0.946284	P31483	Nucleolysin TIA-1 isoform p40	TIA1_HUMAN
0.96722	0.946311	Q9BX68	Histidine triad nucleotide-binding protein 2, mitochondrial	HINT2_HUMAN
0.96723	0.946314	Q2KHT3	Protein CLEC16A	CL16A_HUMAN
0.96726	0.946321	P62851	40S ribosomal protein S25	RS25_HUMAN
0.96756	0.946394	P06730	Eukaryotic translation initiation factor 4E	IF4E_HUMAN
0.9676	0.946404	Q9UBB9	Tuftelin-interacting protein 11	TFP11_HUMAN
0.96779	0.946451	P84103	Serine/arginine-rich splicing factor 3	SRSF3_HUMAN
0.96808	0.946521	P40692	DNA mismatch repair protein Mlh1	MLH1_HUMAN
0.96817	0.946543	Q13564	NEDD8-activating enzyme E1 regulatory subunit	ULA1_HUMAN
0.96817	0.946543	Q63HN8	E3 ubiquitin-protein ligase RNF213	RN213_HUMAN
0.96839	0.946596	O15226	NF-kappa-B-repressing factor	NKRF_HUMAN
0.9688	0.946696	Q9NR45	Sialic acid synthase	SIAS_HUMAN
0.96892	0.946725	Q9H0N0	Ras-related protein Rab-6C	RAB6C_HUMAN
0.96935	0.946828	Q9UMX5	Neudesin	NENF_HUMAN
0.96936	0.94683	P17987	T-complex protein 1 subunit alpha	TCPA_HUMAN
0.96945	0.946852	Q08379	Golgin subfamily A member 2	GOGA2_HUMAN
0.96945	0.946852	Q9HCM4	Band 4.1-like protein 5	E41L5_HUMAN
0.96959	0.946886	Q9NQP4	Prefoldin subunit 4	PFD4_HUMAN
0.9704	0.947079	O75175	CCR4-NOT transcription complex subunit 3	CNOT3_HUMAN
0.97073	0.947157	Q9Y3A3	MOB-like protein phocein	PHOCN_HUMAN
0.97075	0.947162	Q13285	Steroidogenic factor 1	STF1_HUMAN
0.97081	0.947176	Q9Y320	Thioredoxin-related transmembrane protein 2	TMX2_HUMAN
0.97095	0.947209	P20618	Proteasome subunit beta type-1	PSB1_HUMAN
0.97103	0.947228	Q9Y6D6	Brefeldin A-inhibited guanine nucleotide-exchange protein 1	BIG1_HUMAN
0.97143	0.947322	Q9P2J5	Leucine--tRNA ligase, cytoplasmic	SYLC_HUMAN
0.97143	0.947322	Q9UPN9	E3 ubiquitin-protein ligase TRIM33	TRI33_HUMAN
0.97151	0.947341	Q7Z3U7	Protein MON2 homolog	MON2_HUMAN
0.97162	0.947367	O95298	NADH dehydrogenase [ubiquinone] 1 subunit C2	NDUC2_HUMAN
0.97214	0.947489	Q7L5N1	COP9 signalosome complex subunit 6	CSN6_HUMAN
0.97227	0.947519	P23381	T1-TrpRS	SYWC_HUMAN
0.97228	0.947517	P61421	V-type proton ATPase subunit d 1	VA0D1_HUMAN
0.97228	0.947517	Q9Y3B8	Oligoribonuclease, mitochondrial	ORN_HUMAN
0.97229	0.947514	P61204;P84077	ADP-ribosylation factor 3	ARF3_HUMAN
0.97282	0.947391	Q9H9Y6	DNA-directed RNA polymerase I subunit RPA2	RPA2_HUMAN
0.97307	0.947332	O75643	U5 small nuclear ribonucleoprotein 200 kDa helicase	U520_HUMAN
0.97317	0.947308	Q13045	Protein flightless-1 homolog	FLII_HUMAN
0.97319	0.947304	P52565	Rho GDP-dissociation inhibitor 1	GDIR1_HUMAN
0.9736	0.947207	Q8N5A5	Zinc finger CCCH-type with G patch domain-containing protein	ZGPAT_HUMAN
0.9737	0.947184	Q9UNZ2	NSFL1 cofactor p47	NSF1C_HUMAN
0.97373	0.947177	Q9NYF8	Bcl-2-associated transcription factor 1	BCLF1_HUMAN
0.97378	0.947165	Q7L5D6	Golgi to ER traffic protein 4 homolog	GET4_HUMAN
0.97391	0.947134	Q9H6T3	RNA polymerase II-associated protein 3	RPAP3_HUMAN
0.97404	0.947103	Q9Y2T2	AP-3 complex subunit mu-1	AP3M1_HUMAN
0.97405	0.947101	P13984	General transcription factor IIF subunit 2	T2FB_HUMAN
0.9741	0.947089	Q9H098	Protein FAM107B	F107B_HUMAN
0.97415	0.947077	Q9P1Y5	Calmodulin-regulated spectrin-associated protein 3	CAMP3_HUMAN
0.9742	0.947066	P27708	Aspartate carbamoyltransferase	PYR1_HUMAN
0.97429	0.947044	P08697	Alpha-2-antiplasmin	A2AP_HUMAN
0.97432	0.947037	Q8IWZ8	SURP and G-patch domain-containing protein 1	SUGP1_HUMAN
0.97439	0.947021	Q9Y5S2	Serine/threonine-protein kinase MRCK beta	MRCKB_HUMAN
0.97472	0.946942	O75947	ATP synthase subunit d, mitochondrial	ATP5H_HUMAN
0.97473	0.94694	Q99504	Eyes absent homolog 3	EYA3_HUMAN
0.97511	0.946849	Q9Y2Z4	Tyrosine--tRNA ligase, mitochondrial	SYYM_HUMAN
0.97512	0.946847	Q9NZ01	Very-long-chain enoyl-CoA reductase	TECR_HUMAN
0.97515	0.94684	P01009	Alpha-1-antitrypsin	A1AT_HUMAN
0.9752	0.946828	P41250	Glycine--tRNA ligase	SYG_HUMAN
0.97522	0.946823	Q13616	Cullin-1	CUL1_HUMAN
0.97534	0.946794	Q9GZZ1	N-alpha-acetyltransferase 50	NAA50_HUMAN
0.97541	0.946778	Q02543	60S ribosomal protein L18a	RL18A_HUMAN
0.97548	0.946761	Q2PPJ7	Ral GTPase-activating protein subunit alpha-2	RGPA2_HUMAN
0.97555	0.946744	Q9UHX1	Poly(U)-binding-splicing factor PUF60	PUF60_HUMAN
0.97561	0.94673	Q99733	Nucleosome assembly protein 1-like 4	NP1L4_HUMAN
0.97563	0.946725	Q16719	Kynureninase	KYNU_HUMAN
0.97591	0.946658	P35579	Myosin-9	MYH9_HUMAN
0.97598	0.946641	O43464;P83110	Serine protease HTRA2, mitochondrial	HTRA2_HUMAN
0.97632	0.946559	Q8NBF2	NHL repeat-containing protein 2	NHLC2_HUMAN
0.97654	0.946506	P46108	Adapter molecule crk	CRK_HUMAN
0.97665	0.94648	P62760	Visinin-like protein 1	VISL1_HUMAN
0.97676	0.946453	P49411	Elongation factor Tu, mitochondrial	EFTU_HUMAN
0.97681	0.946441	Q15746	Myosin light chain kinase, smooth muscle, deglutamylated form	MYLK_HUMAN
0.97702	0.94639	Q6UX04	Peptidyl-prolyl cis-trans isomerase CWC27 homolog	CWC27_HUMAN
0.97725	0.946335	A3KMH1	von Willebrand factor A domain-containing protein 8	VWA8_HUMAN
0.97731	0.94632	P06733	Alpha-enolase	ENOA_HUMAN
0.97741	0.946296	Q9NWY4	UPF0609 protein C4orf27	CD027_HUMAN
0.97747	0.946281	P61201	COP9 signalosome complex subunit 2	CSN2_HUMAN
0.97759	0.946252	P48556	26S proteasome non-ATPase regulatory subunit 8	PSMD8_HUMAN
0.97767	0.946233	Q86Y07	Serine/threonine-protein kinase VRK2	VRK2_HUMAN
0.97778	0.946206	Q9HCS7	Pre-mRNA-splicing factor SYF1	SYF1_HUMAN
0.97787	0.946184	Q9BTX1	Nucleoporin NDC1	NDC1_HUMAN
0.97789	0.946179	Q8IZA0	Dyslexia-associated protein KIAA0319-like protein	K319L_HUMAN
0.97795	0.946164	Q15813	Tubulin-specific chaperone E	TBCE_HUMAN
0.97817	0.946111	Q6FI81	Anamorsin	CPIN1_HUMAN
0.97885	0.945944	Q14676	Mediator of DNA damage checkpoint protein 1	MDC1_HUMAN
0.97908	0.945887	O75489	NADH dehydrogenase [ubiquinone] iron-sulfur protein 3, mitochondrial	NDUS3_HUMAN
0.97929	0.945836	P05023	Sodium/potassium-transporting ATPase subunit alpha-1	AT1A1_HUMAN
0.97938	0.945814	Q16513	Serine/threonine-protein kinase N2	PKN2_HUMAN
0.97959	0.945762	Q07960	Rho GTPase-activating protein 1	RHG01_HUMAN
0.97959	0.945762	Q13123	Protein Red	RED_HUMAN
0.97963	0.945752	Q8NI36	WD repeat-containing protein 36	WDR36_HUMAN
0.97969	0.945737	P78310	Coxsackievirus and adenovirus receptor	CXAR_HUMAN
0.9798	0.94571	Q8ND24	RING finger protein 214	RN214_HUMAN
0.97981	0.945707	Q8N6M3	Fat storage-inducing transmembrane protein 2	FITM2_HUMAN
0.97994	0.945675	P62750	60S ribosomal protein L23a	RL23A_HUMAN
0.97997	0.945668	Q8IWA0	WD repeat-containing protein 75	WDR75_HUMAN
0.9803	0.945586	Q6P1K2	Polyamine-modulated factor 1	PMF1_HUMAN
0.98051	0.945534	Q96SB8	Structural maintenance of chromosomes protein 6	SMC6_HUMAN
0.98056	0.945521	Q9NQC3	Reticulon-4	RTN4_HUMAN
0.98071	0.945484	Q13613	Myotubularin-related protein 1	MTMR1_HUMAN
0.98072	0.945481	P46736	Lys-63-specific deubiquitinase BRCC36	BRCC3_HUMAN
0.98102	0.945406	P40926	Malate dehydrogenase, mitochondrial	MDHM_HUMAN
0.98103	0.945404	Q9HC38	Glyoxalase domain-containing protein 4	GLOD4_HUMAN
0.98107	0.945394	P31939	Bifunctional purine biosynthesis protein PURH	PUR9_HUMAN
0.98117	0.945369	O00571	ATP-dependent RNA helicase DDX3X	DDX3X_HUMAN
0.98136	0.945321	Q9UHD1	Cysteine and histidine-rich domain-containing protein 1	CHRD1_HUMAN
0.98161	0.945259	P07737	Profilin-1	PROF1_HUMAN
0.98168	0.945241	Q9Y4E5	Zinc finger protein 451	ZN451_HUMAN
0.9818	0.945211	O00299	Chloride intracellular channel protein 1	CLIC1_HUMAN
0.98219	0.945113	P60520	Gamma-aminobutyric acid receptor-associated protein-like 2	GBRL2_HUMAN
0.98234	0.945075	Q15067	Peroxisomal acyl-coenzyme A oxidase 1	ACOX1_HUMAN
0.98235	0.945072	O43264	Centromere/kinetochore protein zw10 homolog	ZW10_HUMAN
0.98241	0.945057	Q9Y5J1	U3 small nucleolar RNA-associated protein 18 homolog	UTP18_HUMAN
0.98252	0.94503	Q9H089	Large subunit GTPase 1 homolog	LSG1_HUMAN
0.98256	0.945019	P14314	Glucosidase 2 subunit beta	GLU2B_HUMAN
0.98292	0.944928	Q06323	Proteasome activator complex subunit 1	PSME1_HUMAN
0.98301	0.944905	Q9BV23	Monoacylglycerol lipase ABHD6	ABHD6_HUMAN
0.98306	0.944893	P09417	Dihydropteridine reductase	DHPR_HUMAN
0.98337	0.944814	Q9Y4A5	Transformation/transcription domain-associated protein	TRRAP_HUMAN
0.98341	0.944804	O43681	ATPase ASNA1	ASNA_HUMAN
0.98353	0.944773	P49588	Alanine--tRNA ligase, cytoplasmic	SYAC_HUMAN
0.98379	0.944707	O43252	Bifunctional 3'-phosphoadenosine 5'-phosphosulfate synthase 1	PAPS1_HUMAN
0.98384	0.944694	Q9BSH4	Translational activator of cytochrome c oxidase 1	TACO1_HUMAN
0.98388	0.944684	P15880	40S ribosomal protein S2	RS2_HUMAN
0.98397	0.944661	P50914	60S ribosomal protein L14	RL14_HUMAN
0.98411	0.944625	Q16401	26S proteasome non-ATPase regulatory subunit 5	PSMD5_HUMAN
0.98429	0.944579	O14715;Q99666	RANBP2-like and GRIP domain-containing protein 8	RGPD8_HUMAN
0.98432	0.944571	Q9Y3D3	28S ribosomal protein S16, mitochondrial	RT16_HUMAN
0.9847	0.944474	P55072	Transitional endoplasmic reticulum ATPase	TERA_HUMAN
0.9848	0.944448	P18754	Regulator of chromosome condensation	RCC1_HUMAN
0.98492	0.944417	Q6ULP2	Aftiphilin	AFTIN_HUMAN
0.98502	0.944391	O60841	Eukaryotic translation initiation factor 5B	IF2P_HUMAN
0.98503	0.944389	Q9H9J2	39S ribosomal protein L44, mitochondrial	RM44_HUMAN
0.98504	0.944386	P16333	Cytoplasmic protein NCK1	NCK1_HUMAN
0.98508	0.944376	P12694	2-oxoisovalerate dehydrogenase subunit alpha, mitochondrial	ODBA_HUMAN
0.98508	0.944376	P30613	Pyruvate kinase PKLR	KPYR_HUMAN
0.98519	0.944348	P09429;B2RPK0	Putative high mobility group protein B1-like 1	HGB1A_HUMAN
0.98531	0.944317	Q8NC26	Zinc finger protein 114	ZN114_HUMAN
0.98536	0.944304	P07910	Heterogeneous nuclear ribonucleoproteins C1/C2	HNRPC_HUMAN
0.98568	0.944221	P07686	Beta-hexosaminidase subunit beta	HEXB_HUMAN
0.98569	0.944218	P13639	Elongation factor 2	EF2_HUMAN
0.98582	0.944185	O76003	Glutaredoxin-3	GLRX3_HUMAN
0.98588	0.944169	Q12800	Alpha-globin transcription factor CP2	TFCP2_HUMAN
0.98595	0.944151	Q7Z478	ATP-dependent RNA helicase DHX29	DHX29_HUMAN
0.98602	0.944133	P62191	26S protease regulatory subunit 4	PRS4_HUMAN
0.98612	0.944107	O60343	TBC1 domain family member 4	TBCD4_HUMAN
0.98618	0.944091	P62899	60S ribosomal protein L31	RL31_HUMAN
0.98619	0.944088	Q9BQ39	ATP-dependent RNA helicase DDX50	DDX50_HUMAN
0.98641	0.944031	Q9H814	Phosphorylated adapter RNA export protein	PHAX_HUMAN
0.98644	0.944023	Q96FZ7	Charged multivesicular body protein 6	CHMP6_HUMAN
0.98667	0.943963	P51946	Cyclin-H	CCNH_HUMAN
0.98671	0.943953	Q9UNS2	COP9 signalosome complex subunit 3	CSN3_HUMAN
0.98676	0.94394	P67936	Tropomyosin alpha-4 chain	TPM4_HUMAN
0.9868	0.943929	P35270	Sepiapterin reductase	SPRE_HUMAN
0.9868	0.943929	Q9UNW1	Multiple inositol polyphosphate phosphatase 1	MINP1_HUMAN
0.98682	0.943924	Q9UQ80	Proliferation-associated protein 2G4	PA2G4_HUMAN
0.98698	0.943882	P55209	Nucleosome assembly protein 1-like 1	NP1L1_HUMAN
0.98707	0.943859	P53004	Biliverdin reductase A	BIEA_HUMAN
0.98711	0.943848	Q5T1M5	FK506-binding protein 15	FKB15_HUMAN
0.98739	0.943775	Q86VP1	Tax1-binding protein 1	TAXB1_HUMAN
0.98745	0.943759	P20810	Calpastatin	ICAL_HUMAN
0.9875	0.943746	Q9UJW0	Dynactin subunit 4	DCTN4_HUMAN
0.98757	0.943727	Q9BQC6	Ribosomal protein 63, mitochondrial	RT63_HUMAN
0.98762	0.943714	Q5VZK9	Leucine-rich repeat-containing protein 16A	LR16A_HUMAN
0.98766	0.943704	Q8NBX0	Saccharopine dehydrogenase-like oxidoreductase	SCPDL_HUMAN
0.98776	0.943677	P78332	RNA-binding protein 6	RBM6_HUMAN
0.98801	0.943612	Q969H8	UPF0556 protein C19orf10	CS010_HUMAN
0.98852	0.943477	Q86WJ1	Chromodomain-helicase-DNA-binding protein 1-like	CHD1L_HUMAN
0.9887	0.943429	Q6UW02	Cytochrome P450 20A1	CP20A_HUMAN
0.98891	0.943373	Q9BY49	Peroxisomal trans-2-enoyl-CoA reductase	PECR_HUMAN
0.98914	0.943312	P04150	Glucocorticoid receptor	GCR_HUMAN
0.98919	0.943299	Q07666	KH domain-containing, RNA-binding, signal transduction-associated protein 1	KHDR1_HUMAN
0.98924	0.943285	Q9UMS0	NFU1 iron-sulfur cluster scaffold homolog, mitochondrial	NFU1_HUMAN
0.9893	0.943269	P63220	40S ribosomal protein S21	RS21_HUMAN
0.9895	0.943216	Q9NVU0	DNA-directed RNA polymerase III subunit RPC5	RPC5_HUMAN
0.98963	0.943181	O60701	UDP-glucose 6-dehydrogenase	UGDH_HUMAN
0.98998	0.943088	P49841	Glycogen synthase kinase-3 beta	GSK3B_HUMAN
0.9901	0.943056	O75882	Attractin	ATRN_HUMAN
0.9901	0.943056	Q8NFH4	Nucleoporin Nup37	NUP37_HUMAN
0.99014	0.943045	P54578	Ubiquitin carboxyl-terminal hydrolase 14	UBP14_HUMAN
0.99088	0.942846	P08240	Signal recognition particle receptor subunit alpha	SRPR_HUMAN
0.99108	0.942792	P52306	Rap1 GTPase-GDP dissociation stimulator 1	GDS1_HUMAN
0.9913	0.942732	P33993	DNA replication licensing factor MCM7	MCM7_HUMAN
0.99135	0.942719	P39656	Dolichyl-diphosphooligosaccharide--protein glycosyltransferase 48 kDa subunit	OST48_HUMAN
0.99162	0.942645	Q9Y6R4	Mitogen-activated protein kinase kinase kinase 4	M3K4_HUMAN
0.99176	0.942607	Q96N66	Lysophospholipid acyltransferase 7	MBOA7_HUMAN
0.99177	0.942605	Q92900	Regulator of nonsense transcripts 1	RENT1_HUMAN
0.99182	0.942591	O00487	26S proteasome non-ATPase regulatory subunit 14	PSDE_HUMAN
0.99184	0.942586	P09651;Q32P51	Heterogeneous nuclear ribonucleoprotein A1, N-terminally processed	ROA1_HUMAN
0.99184	0.942586	Q9BPX5	Actin-related protein 2/3 complex subunit 5-like protein	ARP5L_HUMAN
0.99201	0.942539	Q96MX6	WD repeat-containing protein 92	WDR92_HUMAN
0.99219	0.94249	P68036	Ubiquitin-conjugating enzyme E2 L3	UB2L3_HUMAN
0.99226	0.942471	Q92620	Pre-mRNA-splicing factor ATP-dependent RNA helicase PRP16	PRP16_HUMAN
0.99234	0.942449	Q5VYK3	Proteasome-associated protein ECM29 homolog	ECM29_HUMAN
0.99239	0.942436	P06576	ATP synthase subunit beta, mitochondrial	ATPB_HUMAN
0.99241	0.94243	Q9H5V9	UPF0428 protein CXorf56	CX056_HUMAN
0.99241	0.94243	Q9Y6D5	Brefeldin A-inhibited guanine nucleotide-exchange protein 2	BIG2_HUMAN
0.99252	0.9424	P63151	Serine/threonine-protein phosphatase 2A 55 kDa regulatory subunit B alpha isoform	2ABA_HUMAN
0.9928	0.942324	O00400	Acetyl-coenzyme A transporter 1	ACATN_HUMAN
0.99298	0.942274	Q15257	Serine/threonine-protein phosphatase 2A activator	PTPA_HUMAN
0.99301	0.942266	Q16740	ATP-dependent Clp protease proteolytic subunit, mitochondrial	CLPP_HUMAN
0.99308	0.942247	P63000;P60763	Ras-related C3 botulinum toxin substrate 3	RAC3_HUMAN
0.9932	0.942214	P28074	Proteasome subunit beta type-5	PSB5_HUMAN
0.99335	0.942173	Q9NRY4	Rho GTPase-activating protein 35	RHG35_HUMAN
0.99344	0.942148	Q9UJX3	Anaphase-promoting complex subunit 7	APC7_HUMAN
0.99348	0.942137	P08621	U1 small nuclear ribonucleoprotein 70 kDa	RU17_HUMAN
0.99365	0.94209	Q5JWF2;P63092;P38405	Guanine nucleotide-binding protein G(olf) subunit alpha	GNAL_HUMAN
0.99365	0.94209	Q8IXI1	Mitochondrial Rho GTPase 2	MIRO2_HUMAN
0.99367	0.942085	Q8IYB8	ATP-dependent RNA helicase SUPV3L1, mitochondrial	SUV3_HUMAN
0.99372	0.942071	Q92769	Histone deacetylase 2	HDAC2_HUMAN
0.99401	0.941991	P21283	V-type proton ATPase subunit C 1	VATC1_HUMAN
0.99413	0.941957	Q9NVU7	Protein SDA1 homolog	SDA1_HUMAN
0.9943	0.94191	Q99961	Endophilin-A2	SH3G1_HUMAN
0.99436	0.941894	P24534	Elongation factor 1-beta	EF1B_HUMAN
0.99444	0.941872	Q13148	TAR DNA-binding protein 43	TADBP_HUMAN
0.9946	0.941827	Q8TCE6;Q6NSW5	Protein FAM45B	FA45B_HUMAN
0.99465	0.941813	P62820	Ras-related protein Rab-1A	RAB1A_HUMAN
0.99468	0.941805	Q13409	Cytoplasmic dynein 1 intermediate chain 2	DC1I2_HUMAN
0.99486	0.941755	P52292	Importin subunit alpha-1	IMA1_HUMAN
0.99523	0.941652	Q13310	Polyadenylate-binding protein 4	PABP4_HUMAN
0.99533	0.941624	Q8IZP0	Abl interactor 1	ABI1_HUMAN
0.99536	0.941615	Q8NBJ7	Sulfatase-modifying factor 2	SUMF2_HUMAN
0.99537	0.941613	P40818	Ubiquitin carboxyl-terminal hydrolase 8	UBP8_HUMAN
0.99545	0.94159	Q9NX57	Ras-related protein Rab-20	RAB20_HUMAN
0.99572	0.941515	Q8N122	Regulatory-associated protein of mTOR	RPTOR_HUMAN
0.99586	0.941475	Q8IYQ7	Threonine synthase-like 1	THNS1_HUMAN
0.99594	0.941453	P67870	Casein kinase II subunit beta	CSK2B_HUMAN
0.99618	0.941386	P19338	Nucleolin	NUCL_HUMAN
0.99629	0.941355	O14950;P19105;P24844	Myosin regulatory light chain 12B	ML12B_HUMAN
0.99666	0.94125	P62487	DNA-directed RNA polymerase II subunit RPB7	RPB7_HUMAN
0.99677	0.941219	Q9Y3B9	RRP15-like protein	RRP15_HUMAN
0.99688	0.941188	Q15424	Scaffold attachment factor B1	SAFB1_HUMAN
0.99699	0.941157	P54577	Tyrosine--tRNA ligase, cytoplasmic, N-terminally processed	SYYC_HUMAN
0.99723	0.941089	Q9BPY3	Protein FAM118B	F118B_HUMAN
0.99739	0.941044	Q13618	Cullin-3	CUL3_HUMAN
0.9974	0.941041	Q86VP6	Cullin-associated NEDD8-dissociated protein 1	CAND1_HUMAN
0.9975	0.941012	Q9UGT4	Sushi domain-containing protein 2	SUSD2_HUMAN
0.99758	0.94099	P48637	Glutathione synthetase	GSHB_HUMAN
0.99759	0.940987	Q86U42	Polyadenylate-binding protein 2	PABP2_HUMAN
0.99807	0.94085	P23921	Ribonucleoside-diphosphate reductase large subunit	RIR1_HUMAN
0.99825	0.940799	Q15042	Rab3 GTPase-activating protein catalytic subunit	RB3GP_HUMAN
0.99851	0.940724	Q9Y281	Cofilin-2	COF2_HUMAN
0.99853	0.940718	Q12996	Cleavage stimulation factor subunit 3	CSTF3_HUMAN
0.99862	0.940693	P57740	Nuclear pore complex protein Nup107	NU107_HUMAN
0.99863	0.94069	Q460N5	Poly [ADP-ribose] polymerase 14	PAR14_HUMAN
0.99868	0.940676	Q14161	ARF GTPase-activating protein GIT2	GIT2_HUMAN
0.99879	0.940644	Q14678	KN motif and ankyrin repeat domain-containing protein 1	KANK1_HUMAN
0.99897	0.940592	Q9BRR6	ADP-dependent glucokinase	ADPGK_HUMAN
0.99899	0.940586	Q8IWJ2	GRIP and coiled-coil domain-containing protein 2	GCC2_HUMAN
0.99907	0.940563	O43847	Nardilysin	NRDC_HUMAN
0.99908	0.940561	Q8TF74	WAS/WASL-interacting protein family member 2	WIPF2_HUMAN
0.99938	0.940474	P05386	60S acidic ribosomal protein P1	RLA1_HUMAN
0.99978	0.940359	O75937	DnaJ homolog subfamily C member 8	DNJC8_HUMAN
0.99978	0.940359	P62072	Mitochondrial import inner membrane translocase subunit Tim10	TIM10_HUMAN
0.99998	0.940301	Q9UJS0	Calcium-binding mitochondrial carrier protein Aralar2	CMC2_HUMAN
0.99999	0.940298	P25789	Proteasome subunit alpha type-4	PSA4_HUMAN
1.0001	0.940266	P25398	40S ribosomal protein S12	RS12_HUMAN
1.0003	0.940208	O00401	Neural Wiskott-Aldrich syndrome protein	WASL_HUMAN
1.0004	0.940179	Q9BRG1	Vacuolar protein-sorting-associated protein 25	VPS25_HUMAN
1.0005	0.94015	Q15758	Neutral amino acid transporter B(0)	AAAT_HUMAN
1.0005	0.94015	Q9H4K7	Mitochondrial ribosome-associated GTPase 2	MTG2_HUMAN
1.0006	0.940121	Q9NVG8	TBC1 domain family member 13	TBC13_HUMAN
1.0007	0.940092	O95218	Zinc finger Ran-binding domain-containing protein 2	ZRAB2_HUMAN
1.0007	0.940092	Q01085	Nucleolysin TIAR	TIAR_HUMAN
1.0008	0.940062	Q8TB37	Iron-sulfur protein NUBPL	NUBPL_HUMAN
1.0009	0.940033	P30043	Flavin reductase (NADPH)	BLVRB_HUMAN
1.0009	0.940033	P35218	Carbonic anhydrase 5A, mitochondrial	CAH5A_HUMAN
1.001	0.940004	Q16630	Cleavage and polyadenylation specificity factor subunit 6	CPSF6_HUMAN
1.001	0.940004	Q53F19	Uncharacterized protein C17orf85	CQ085_HUMAN
[truncated: 1,524 more rows]
