# Supplementary material for: Nucleoporin Nup155 is part of the p53 network in liver cancer
Source: Nat Commun. 2019 May 14;10:2147. doi: 10.1038/s41467-019-10133-z (PMC6517424; doi:10.1038/s41467-019-10133-z)
Supplement: Supplementary file 6 — Source Data [file 41467_2019_10133_MOESM6_ESM.xlsx]

## Sheet: fig 1b
figure 1b	Nup155kd	17./18.10.2018
upper panel		channel	800				700				merge
lower panel	quantification p21
first experiment						second experiment						third experiment
	signal p21	signal actin					signal p21	signal actin					signal p21	signal actin
AS	235000	2740000				AS	263000	2450000				AS	297324	207499
Nup155#1	57500	2220000				Nup155#1	90300	2780000				Nup155#1	109427	210137
Nup155#2	129000	2520000				Nup155#2	116000	2710000				Nup155#2	203239	204649
Nup155#3	168000	2620000				Nup155#3	138000	2990000				Nup155#3	162470	266995

## Sheet: fig 1c
figure 1c
left panel	kd Nup35	07./15./16.07.2014
			first incubation					second incubation				third incubation
middle panel	kd Nup93	07./16.05.2014
			first exposure				longer exposure					second incubation
right panel	kd Nup188	14./23.07.2015
			first exposure				shorter exposure					second incubation

## Sheet: suppl fig 1a
suppl fig 1a	kd Nup155
left panel	quantification p53
first experiment						second experiment						third experiment
	signal p53	signal actin					signal p53	signal actin					signal p53	signal actin
AS	916000	2740000				AS	885000	2450000				AS	130261	207499
Nup155#1	703000	2220000				Nup155#1	1020000	2780000				Nup155#1	100923	210137
Nup155#2	1010000	2520000				Nup155#2	960000	2710000				Nup155#2	141624	204649
Nup155#3	808000	2620000				Nup155#3	946000	2990000				Nup155#3	112157	266995
right panel	quantification Nup155
first experiment						second experiment						third experiment
	signal Nup155	signal actin					signal Nup155	signal actin					signal Nup155	signal actin
AS	23600	2740000				AS	46600	2450000				AS	130261	207499
Nup155#1	3700	2220000				Nup155#1	11300	2780000				Nup155#1	100923	210137
Nup155#2	2270	2520000				Nup155#2	4260	2710000				Nup155#2	141624	204649
Nup155#3	3820	2620000				Nup155#3	5820	2990000				Nup155#3	112157	266995

## Sheet: suppl fig 1b
suppl fig 1b	kd Nup35
upper panel	quantification Nup35
first experiment						second experiment						third experiment
	signal Nup35	signal actin					signal Nup35	signal actin					signal Nup35	signal actin
AS	800000	294000				AS	33000	222000				AS	492000	112000
Nup35#1	428000	281000				Nup35#1	5560	259000				Nup35#1	90400	97500
Nup35#2	483000	325000				Nup35#2	5860	248000				Nup35#2	134000	136000
middle panel	quantification p21
first experiment						second experiment						third experiment
	signal p21	signal actin					signal p21	signal actin					signal p21	signal actin
AS	731000	294000				AS	64100	222000				AS	83600	112000
Nup35#1	1130000	281000				Nup35#1	250000	259000				Nup35#1	62200	97500
Nup35#2	2240000	325000				Nup35#2	41500	248000				Nup35#2	92400	136000
lower panel	quantification p53
first experiment						second experiment						third experiment
	signal p53	signal actin					signal p53	signal actin					signal p53	signal actin
AS	116000	294000				AS	35800	222000				AS	3520	112000
Nup35#1	226000	281000				Nup35#1	45200	259000				Nup35#1	3240	97500
Nup35#2	96600	325000				Nup35#2	36800	248000				Nup35#2	3380	136000

## Sheet: suppl fig 1c
suppl fig 1c	kd Nup93
upper panel	quantification Nup93
first experiment						second experiment						third experiment
	signal Nup93	signal actin					signal Nup93	signal actin					signal Nup93	signal actin
AS	49300	1260000				AS	3080000	2280000				AS	2510000	2280000
Nup93#1	9450	1090000				Nup93#1	695000	2440000				Nup93#1	730000	2530000
Nup93#2	12300	1350000				Nup93#2	678000	2230000				Nup93#2	610000	2410000
middle panel	quantification p21
first experiment						second experiment						third experiment
	signal p21	signal actin					signal p21	signal actin					signal p21	signal actin
AS	4930	1260000				AS	578000	2280000				AS	566000	2280000
Nup93#1	9410	1090000				Nup93#1	1330000	2440000				Nup93#1	1560000	2530000
Nup93#2	5670	1350000				Nup93#2	482000	2230000				Nup93#2	541000	2410000
lower panel	quantification p53
first experiment						second experiment						third experiment
	signal p53	signal actin					signal p53	signal actin					signal p53	signal actin
AS	1350	1260000				AS	897000	2280000				AS	750000	2280000
Nup93#1	2330	1090000				Nup93#1	444000	2440000				Nup93#1	502000	2530000
Nup93#2	2340	1350000				Nup93#2	511000	2230000				Nup93#2	554000	2410000

## Sheet: suppl fig 1d
suppl fig 1d	kd Nup188
upper panel	quantification Nup188
first experiment						second experiment						third experiment
	signal Nup188	signal actin					signal Nup188	signal actin					signal Nup188	signal actin
AS	563000	4230000				AS	741000	4010000				AS	1020000	3930000
Nup188#1	195000	4130000				Nup188#1	175000	3780000				Nup188#1	324000	4110000
Nup188#2	171000	3890000				Nup188#2	215000	3840000				Nup188#2	249000	4550000
middle panel	quantification p21
first experiment						second experiment						third experiment
	signal p21	signal actin					signal p21	signal actin					signal p21	signal actin
AS	408000	4230000				AS	274000	4010000				AS	291000	3930000
Nup188#1	1010000	4130000				Nup188#1	309000	3780000				Nup188#1	551000	4110000
Nup188#2	231000	3890000				Nup188#2	137000	3840000				Nup188#2	330000	4550000
lower panel	quantification p53
first experiment						second experiment						third experiment
	signal p53	signal actin					signal p53	signal actin					signal p53	signal actin
AS	1090000	4230000				AS	897000	4010000				AS	1050000	3930000
Nup188#1	1070000	4130000				Nup188#1	788000	3780000				Nup188#1	785000	4110000
Nup188#2	1390000	3890000				Nup188#2	1030000	3840000				Nup188#2	1640000	4550000

## Sheet: suppl fig 1e
suppl fig 1e	Nup155 kd	31.7./1./2.8.2013
			first exposure			longer exposure				second incubation				third incubation

## Sheet: suppl fig 1f
suppl figure S1f	kd Nup155
left panel	quantification Nup155
first experiment						second experiment						third experiment
	signal Nup155	signal actin					signal Nup155	signal actin					signal Nup155	signal actin
AS	64300	4620000				AS	455000	996000				AS	329000	4200000
Nup155#1	33600	3860000				Nup155#1	117000	943000				Nup155#1	105000	4990000
Nup155#2	22700	4620000				Nup155#2	65200	917000				Nup155#2	97500	6250000
second left panel	quantification mdm2
first experiment						second experiment						third experiment
	signal mdm2	signal actin					signal mdm2	signal actin					signal mdm2	signal actin
AS	45200	4620000				AS	94100	996000				AS	26900	4200000
Nup155#1	39300	3860000				Nup155#1	85900	943000				Nup155#1	18700	4990000
Nup155#2	91300	4620000				Nup155#2	38200	917000				Nup155#2	40500	6250000
second right panel	quantification p21
first experiment						second experiment						third experiment
	signal p21	signal actin					signal p21	signal actin					signal p21	signal actin
AS	191000	4620000				AS	82100	996000				AS	70300	4200000
Nup155#1	137000	3860000				Nup155#1	48800	943000				Nup155#1	54000	4990000
Nup155#2	70700	4620000				Nup155#2	21300	917000				Nup155#2	65300	6250000
right panel	quantification p53
first experiment						second experiment						third experiment
	signal p53	signal actin					signal p53	signal actin					signal p53	signal actin
AS	2010000	4620000				AS	699000	996000				AS	1800000	4200000
Nup155#1	1950000	3860000				Nup155#1	625000	943000				Nup155#1	1340000	4990000
Nup155#2	2710000	4620000				Nup155#2	2320000	917000				Nup155#2	2410000	6250000

## Sheet: fig 2a
figure 2a	Nup155kd
	channel	800				700

## Sheet: fig 2b
figure 2b	Nup155 kd
first experiment
	Sample Name	Target Name	Cт	Target Name	Cт
tet+	AS	L32	19.99	p21	23.25
	AS	L32	19.95	p21	23.27
	AS	L32	20.31	p21	23.32
	Nup155#1	L32	19.71	p21	23.28
	Nup155#1	L32	19.79	p21	23.36
	Nup155#1	L32	19.77	p21	23.31
	Nup155#2	L32	20.96	p21	23.72
	Nup155#2	L32	20.98	p21	23.67
	Nup155#2	L32	20.95	p21	23.61
tet-	AS	L32	20.55	p21	20.98
	AS	L32	20.57	p21	20.92
	AS	L32	20.54	p21	21
	Nup155#1	L32	20.57	p21	20.97
	Nup155#1	L32	20.48	p21	20.88
	Nup155#1	L32	20.45	p21	20.88
	Nup155#2	L32	20.57	p21	21.08
	Nup155#2	L32	20.61	p21	21.13
	Nup155#2	L32	20.62	p21	21.12
second experiment
	Sample Name	Target Name	Cт	Target Name	Cт
tet+	AS	L32	19.77	p21	23.81
	AS	L32	19.6	p21	23.64
	AS	L32	19.92	p21	23.67
	Nup155#1	L32	19.76	p21	23.81
	Nup155#1	L32	19.85	p21	23.88
	Nup155#1	L32	19.8	p21	23.75
	Nup155#2	L32	19.67	p21	22.88
	Nup155#2	L32	19.76	p21	22.9
	Nup155#2	L32	19.64	p21	22.91
tet-	AS	L32	20.33	p21	19.61
	AS	L32	20.21	p21	19.59
	AS	L32	20.27	p21	19.62
	Nup155#1	L32	20.34	p21	19.99
	Nup155#1	L32	20.31	p21	19.83
	Nup155#1	L32	20.22	p21	19.78
	Nup155#2	L32	19.97	p21	19.26
	Nup155#2	L32	19.94	p21	19.29
	Nup155#2	L32	20.05	p21	19.28
third experiment
	Sample Name	Target Name	Cт	Target Name	Cт
tet+	AS	L32	22.36	p21	26.57
	AS	L32	22.34	p21	26.42
	AS	L32	22.67	p21	26.37
	Nup155#1	L32	22.27	p21	26.82
	Nup155#1	L32	22.41	p21	26.9
	Nup155#1	L32	22.37	p21	26.85
	Nup155#2	L32	22.8	p21	26.79
	Nup155#2	L32	22.82	p21	26.76
	Nup155#2	L32	22.94	p21	26.77
tet-	AS	L32	22.58	p21	22.96
	AS	L32	22.68	p21	22.86
	AS	L32	22.55	p21	22.91
	Nup155#1	L32	22.39	p21	23.18
	Nup155#1	L32	22.26	p21	23.1
	Nup155#1	L32	22.24	p21	23.07
	Nup155#2	L32	22.27	p21	22.87
	Nup155#2	L32	22.35	p21	22.9
	Nup155#2	L32	22.33	p21	22.88

[truncated: 28 more sheets: fig 2c, fig 2d and 4b, suppl fig 2a, suppl fig 2b, suppl fig 2d, fig. 3a, fig. 3b, fig 3c, fig. 3d, fig 3e, fig. 3f, suppl fig. 3a, suppl fig 3b, fig 4a and suppl fig 4a, suppl fig. 4c, suppl fig 4d and 4e, fig 5a, fig 5b, fig 5c and suppl fig 5b, suppl fig 5a …]
